# Supplementary material for: Expression dynamics of periodic transcripts during cancer cell cycle progression and their correlation with anticancer drug sensitivity
Source: Mil Med Res. 2022 Dec 19;9:71. doi: 10.1186/s40779-022-00432-w (PMC9762028; doi:10.1186/s40779-022-00432-w)
Supplement: Supplementary file 1 — Additional file 1: Table S1. 43,326 periodic transcripts in HeLa cells. Table S2. 41,578 periodic transcripts in HCT116 cells. Table S3. 29,244 periodic transcripts in MDA-MB-231 cells. Table S4. 1280 periodic transcripts in the overlap of HeLa, HCT116, and MDA-MB-231 cells. Table S5. Correlations between transcript/corresponding gene FPKM values and the IC50 values of drugs in the GDSC1 dataset (the listed transcripts are those with correlations at least 0.1 higher or lower than those of their corresponding genes). Table S6. Correlations between transcript/host gene FPKM values and drug IC50 values in the GDSC2 dataset (the listed transcripts are those with correlations at least 0.1 higher or lower than those of their corresponding genes). [file 40779_2022_432_MOESM1_ESM.xlsx]

## Sheet: Table S1
Table S1 43,326 periodic transcripts in HeLa cells
Transcript_ID	Gene_ID	Gene_name	k3	n (sample number of the periodic peak)	r3/5	k5	Type_of_calculation	GSM2154754	GSM2154755	GSM2154756	GSM2154757	GSM2154758	GSM2154759	GSM2154760	GSM2154761
ENST00000528029	ENSG00000187066	TMEM262	0.42413	1	19	0.3	part1	0.904877	0.908746	0.781647	0.752583	0.754829	0.926467	0.879712	1.20253
ENST00000524949	ENSG00000172890	NADSYN1	0.486605	1	20	0.300052	part1	3.0869	3.56802	1.36044	2.78464	0.980674	2.49545	3.23298	3.63288
ENST00000609196	ENSG00000162836	ACP6	0.494818	1	21	0.300165	part1	0.148777	0.175124	0.118924	0.122475	0.125763	0.07448	0.064289	0.17165
ENST00000561175	ENSG00000151651	ADAM8	0.498949	1	19	0.300176	part1	0.376669	0.602681	0.192351	0.237393	0.110115	0.536018	0.184135	0.275377
ENST00000510426	ENSG00000136504	KAT7	0.491645	1	20	0.300188	part1	0.526541	0.578455	0.548826	0.26764	0.325794	0.302234	0.369057	0.648942
ENST00000605437	ENSG00000270820	AC016727.1	0.620165	1	21	0.300206	part1	1.61426	2.1544	1.36043	0.230794	0.098958	0.137469	1.46566	1.60841
ENST00000413381	ENSG00000182196	ARL6IP4	0.792972	1	21	0.300214	part1	0.173762	0.218587	0.029302	0.009678	0.018494	0.075681	0.017929	0.186344
ENST00000578897	ENSG00000265413	AP001094.2	0.500891	1	21	0.300252	part1	0.225465	0.237729	0.133941	0.157923	0.137856	0.144483	0.173946	0.287626
ENST00000486889	ENSG00000171793	CTPS1	0.41923	1	21	0.30032	part1	2.21198	2.87988	2.1921	2.08994	1.88794	1.92584	2.10752	2.27344
ENST00000479220	ENSG00000080845	DLGAP4	0.680019	1	19	0.300321	part1	0.005898	0.004656	0.007384	0	0.00181	0	0	0.008985
ENST00000605480	ENSG00000271631	AL139041.1	0.55444	1	21	0.300322	part1	0.083106	0.117439	0.056814	0.047755	0.037262	0.07153	0.008939	0.076078
ENST00000590757	ENSG00000153391	INO80C	0.543753	1	21	0.30034	part1	2.23519	2.78751	1.06312	1.99875	0	1.14371	2.03886	2.4194
ENST00000255152	ENSG00000132801	ZSWIM3	0.438903	1	19	0.300371	part1	2.0108	2.20162	2.3461	1.64819	1.47422	1.62186	1.46767	2.48188
ENST00000495574	ENSG00000150760	DOCK1	0.947486	1	21	0.300409	part1	0.093072	0.108904	0.012736	0.001147	0.000822	0.001613	0.000848	0.107742
ENST00000334527	ENSG00000166579	NDEL1	0.417067	1	19	0.300443	part1	6.63708	8.77073	5.71061	6.33838	6.98936	5.71571	6.12223	6.68306
ENST00000592680	ENSG00000267213	AC007773.1	0.512431	1	20	0.300444	part1	0.330452	0.541475	0.224416	0.13986	0.211721	0.242823	0.227601	0.227851
ENST00000552061	ENSG00000257298	AC008147.2	0.503898	1	21	0.300459	part1	0.201103	0.247098	0.164918	0.166247	0.088048	0.108686	0.130968	0.221019
ENST00000427188	ENSG00000185186	LINC00313	0.536038	1	21	0.300467	part1	0.39416	0.501043	0.328625	0.24939	0.187563	0.135617	0.234153	0.416522
ENST00000596213	ENSG00000011243	AKAP8L	0.693523	1	26	0.300469	part2	0.751826	1.17669	0.657122	0.470607	0.850267	0.435376	0.81499	0.573559
ENST00000536300	ENSG00000189120	SP6	0.458828	1	20	0.300559	part1	0.182353	0.26882	0.15433	0.156177	0.147908	0.15225	0.104813	0.155439
ENST00000638768	ENSG00000082212	ME2	0.464284	1	19	0.300588	part1	0.26678	0.355185	0.069384	0.224519	0.199692	0.192613	0.337753	0.265462
ENST00000511294	ENSG00000145242	EPHA5	0.520847	1	21	0.300614	part1	1.00027	1.58543	0.739216	0.655543	0.495839	0.548951	0.621414	0.741616
ENST00000424280	ENSG00000113838	TBCCD1	0.699101	1	21	0.300681	part1	0.646263	0.669211	0.39493	0.385625	0.050994	0.037422	0.056077	0.83376
ENST00000560639	ENSG00000182774	RPS17	0.411086	1	19	0.300696	part1	52.9547	62.2582	55.3601	46.5209	45.8924	56.1609	48.3538	60.8944
ENST00000485386	ENSG00000180953	ST20	0.432797	1	20	0.300706	part1	3.6756	4.37134	2.78502	2.99313	3.79664	3.33932	3.10496	4.17621
ENST00000513708	ENSG00000230561	CCDC192	0.518901	1	19	0.300706	part1	0.090512	0.081923	0.031564	0.068962	0.058782	0.119669	0	0.128463
ENST00000620711	ENSG00000259972	AC009120.2	0.429452	1	21	0.300731	part1	0.68261	0.830967	0.648013	0.661298	0.511347	0.51968	0.675118	0.756157
ENST00000573346	ENSG00000262580	AC087741.1	0.539974	1	21	0.300821	part1	0.308143	0.325714	0.257602	0.133889	0.046531	0.190488	0.24408	0.390382
ENST00000505627	ENSG00000251127	AC091173.1	0.46376	1	21	0.300835	part1	0.177617	0.254585	0.118355	0.151127	0.126281	0.141569	0.145241	0.158111
ENST00000494408	ENSG00000224858	RPL29P11	0.658249	1	28	0.300854	part2	10.3713	11.2347	11.6518	8.02412	10.2278	11.1582	10.5225	12.8668
ENST00000568233	ENSG00000102898	NUTF2	0.465965	1	19	0.300866	part1	2.7117	3.36033	2.25441	1.33961	1.695	1.80453	3.23595	2.94086
ENST00000611914	ENSG00000253485	PCDHGA5	0.537717	1	21	0.300886	part1	0.040483	0.041555	0.024531	0.008584	0.029401	0.027484	0.025585	0.052408
ENST00000493395	ENSG00000168765	GSTM4	0.702168	1	28	0.300906	part2	6.06182	4.90655	6.91164	4.03128	5.61009	3.91757	4.9098	9.17675
ENST00000316292	ENSG00000156508	EEF1A1	0.468331	1	19	0.300927	part1	137.482	156.338	144.337	6.88177	128.2	94.3981	144.833	163.042
ENST00000438576	ENSG00000175573	C11orf68	0.431645	1	19	0.300999	part1	4.81677	4.48284	4.95987	3.90733	3.49959	4.2754	4.42868	6.70292
ENST00000492535	ENSG00000100225	FBXO7	0.667143	1	28	0.301011	part2	1.20362	1.47622	1.24376	1.25598	0.88674	1.10484	1.2668	1.31866
ENST00000523541	ENSG00000112237	CCNC	0.510632	1	21	0.301019	part1	0.202797	0.15256	0.125355	0.116546	0.129907	0.151102	0.122641	0.318245
ENST00000392844	ENSG00000135336	ORC3	0.622919	1	20	0.301027	part1	1.66078	2.93148	0.798563	0.63138	0.281469	0.40197	1.22628	0.924689
ENST00000562609	ENSG00000077235	GTF3C1	0.466736	1	19	0.301039	part1	0.404882	0.415502	0.435423	0.209696	0.193534	0.356583	0.341306	0.524464
ENST00000638711	ENSG00000229180	AC006001.3	0.405377	1	20	0.301045	part1	3.69427	4.45545	3.45794	3.20901	3.62133	3.66713	4.04478	4.12167
ENST00000531366	ENSG00000171202	TMEM126A	0.527953	1	19	0.301073	part1	2.78344	4.23036	0.977665	2.76455	1.33664	0.828558	2.35859	2.23118
ENST00000515791	ENSG00000164466	SFXN1	0.472543	1	21	0.301077	part1	0.707362	0.808105	0.593208	0.557966	0.50347	0.361642	0.606072	0.833874
ENST00000528301	ENSG00000233024	AC126755.2	0.456971	1	21	0.30108	part1	0.769839	0.801954	0.66309	0.605097	0.49582	0.754244	0.520085	0.985035
ENST00000542371	ENSG00000111667	USP5	0.483345	1	21	0.3011	part1	0.523058	0.603808	0.362357	0.407816	0.399275	0.311551	0.375766	0.610191
ENST00000549066	ENSG00000136048	DRAM1	0.679366	1	20	0.301101	part1	0.133981	0.211757	0.054284	0.102731	0.022443	0.030503	0	0.099132
ENST00000595286	ENSG00000105197	TIMM50	0.442755	1	19	0.301119	part1	1.0439	1.32719	1.06495	0.844625	0.500481	1.05549	0.897524	1.09556
ENST00000529899	ENSG00000104522	TSTA3	0.447349	1	19	0.301133	part1	0.864008	0.980503	0.453753	0.864486	0.433728	0.937336	0.855144	1.02458
ENST00000458624	ENSG00000244239	AC007009.1	0.584996	1	21	0.301147	part1	0.161287	0.207691	0.123473	0	0.114271	0	0.14213	0.166498
ENST00000465399	ENSG00000168397	ATG4B	0.513323	1	20	0.301158	part1	0.580365	0.906677	0.437838	0.343307	0.553415	0.191972	0.300454	0.43997
ENST00000485684	ENSG00000118257	NRP2	0.504561	1	21	0.301192	part1	0.254834	0.31177	0.210904	0	0.237134	0.165192	0.217462	0.279382
ENST00000636630	ENSG00000227372	TP73-AS1	0.661393	1	27	0.301223	part2	0.41737	0.565655	0.407883	0.386941	0.421532	0.371469	0.51138	0.402462
ENST00000540568	ENSG00000177169	ULK1	0.424941	1	20	0.301242	part1	0.628023	0.685604	0.60099	0.447965	0.527102	0.605307	0.639759	0.77105
ENST00000495422	ENSG00000120656	TAF12	0.700762	1	20	0.301249	part1	3.41711	4.00017	3.62722	0.385291	0.495969	0.16835	0.16687	3.92576
ENST00000481458	ENSG00000159259	CHAF1B	0.540022	1	19	0.301281	part1	0.162042	0.145011	0.062345	0.058937	0.182478	0.043687	0.11059	0.230691
ENST00000371374	ENSG00000172348	RCAN2	0.50194	1	21	0.301302	part1	0.039796	0.042526	0.032286	0.014593	0.034824	0.027404	0.021853	0.049658
ENST00000567932	ENSG00000185324	CDK10	0.446851	1	19	0.301321	part1	0.213501	0.255005	0.113425	0.14204	0.195423	0.184393	0.241696	0.239943
ENST00000420696	ENSG00000185630	PBX1	0.437835	1	19	0.301328	part1	0.966271	0.996543	0.849003	0.715594	1.03115	0.823937	0.697497	1.2438
ENST00000497436	ENSG00000016864	GLT8D1	0.469768	1	19	0.301332	part1	0.070006	0.097108	0.041284	0.053429	0.065171	0.069357	0.03287	0.065108
ENST00000515719	ENSG00000049656	CLPTM1L	0.66878	1	27	0.301423	part2	0.955675	1.06764	1.34629	0.670665	0.897274	1.0477	0.764626	1.14713
ENST00000489527	ENSG00000100226	GTPBP1	0.589859	1	21	0.301427	part1	0.237542	0.319481	0.187223	0.19121	0.112504	0.056947	0	0.230935
ENST00000457155	ENSG00000256061	DNAAF4	0.609603	1	20	0.301469	part1	0.498374	0.72688	0.369744	0.467019	0	0	0.221873	0.4278
ENST00000370251	ENSG00000063587	ZNF275	0.417343	1	19	0.301499	part1	1.346	1.78671	0.948499	1.0678	1.24273	1.69616	1.27744	1.33156
ENST00000499842	ENSG00000246640	AC009720.1	0.450564	1	20	0.301504	part1	0.081635	0.097217	0.071141	0.040209	0.051613	0.088847	0.078242	0.091807
ENST00000303892	ENSG00000213760	ATP6V1G2	0.469547	1	21	0.301528	part1	0.299483	0.317218	0.262989	0.213102	0.115919	0.285715	0.24421	0.376416
ENST00000560373	ENSG00000140575	IQGAP1	0.547307	1	19	0.301564	part1	0.429322	0.548273	0.115185	0.450889	0.289671	0.231187	0.090524	0.445955
ENST00000541712	ENSG00000130787	HIP1R	0.464639	1	21	0.301611	part1	0.344921	0.360421	0.315147	0.258075	0.23956	0.243687	0.261075	0.438153
ENST00000563377	ENSG00000214331	AC009053.1	0.466826	1	21	0.301618	part1	2.20667	2.53434	2.09637	1.49874	1.26747	1.81289	1.68034	2.575
ENST00000437460	ENSG00000233870	AC007881.1	0.456434	1	21	0.301648	part1	1.82144	2.33126	1.57007	1.50103	1.08896	1.42536	1.60545	1.8855
ENST00000410024	ENSG00000144524	COPS7B	0.910313	1	21	0.301678	part1	3.5821	5.23263	0.007327	0.018024	1.08424	0.060257	0	3.05907
ENST00000495186	ENSG00000147155	EBP	0.555733	1	21	0.30168	part1	16.0702	16.1431	8.50994	7.28737	7.95068	9.37101	9.46573	21.0557
ENST00000500968	ENSG00000247746	USP51	0.491091	1	20	0.301711	part1	0.161975	0.128029	0.122257	0.145357	0.094357	0.087954	0.106304	0.246751
ENST00000489003	ENSG00000160752	FDPS	0.728613	1	21	0.301716	part1	0.32393	0.414114	0.159739	0.140575	0.027376	0.024338	0.047828	0.335482
ENST00000445352	ENSG00000126214	KLC1	0.420058	1	21	0.30174	part1	19.6566	22.9707	18.8115	18.7594	19.1833	14.9345	18.2507	22.5167
ENST00000343958	ENSG00000180263	FGD6	0.426913	1	19	0.301746	part1	0.952193	0.937439	0.824307	1.07935	0.773084	0.731115	0.828101	1.26588
ENST00000469232	ENSG00000113971	NPHP3	0.767537	1	20	0.301753	part1	0.074692	0.126183	0	0.047043	0	0	0.027895	0.046552
ENST00000409873	ENSG00000222019	URAHP	0.449531	1	21	0.301778	part1	0.396212	0.496321	0.350732	0.325936	0.180771	0.372509	0.377663	0.420293
ENST00000316048	ENSG00000179256	SMCO3	0.53612	1	21	0.301808	part1	0.078534	0.088668	0.043228	0.049712	0.04076	0.049524	0.041839	0.09291
ENST00000466423	ENSG00000126107	HECTD3	0.465273	1	20	0.301827	part1	0.327186	0.465559	0.240331	0.277233	0.180327	0.292795	0.255036	0.291172
ENST00000493647	ENSG00000007384	RHBDF1	0.437203	1	20	0.301841	part1	0.480058	0.533638	0.422165	0.487934	0.399366	0.395681	0.342045	0.57664
ENST00000477285	ENSG00000135249	RINT1	0.563493	1	21	0.301843	part1	0.536269	0.593805	0.259184	0.32717	0.263464	0.155178	0.371199	0.646475
ENST00000379706	ENSG00000145777	TSLP	0.513463	1	21	0.301866	part1	0.179538	0.228325	0.157969	0.09235	0.067215	0.094378	0.151566	0.186798
ENST00000614847	ENSG00000205089	CCNI2	0.503859	1	21	0.301886	part1	0.129765	0.125011	0.074574	0.034193	0.120089	0.080025	0.114283	0.174971
ENST00000493001	ENSG00000085449	WDFY1	0.472752	1	20	0.301933	part1	1.10573	1.2028	1.13661	0.535801	0.596359	0.809594	1.00585	1.35354
ENST00000573708	ENSG00000161920	MED11	0.42602	1	19	0.30194	part1	0.565427	0.624713	0.599285	0.375561	0.486681	0.492421	0.568947	0.682405
ENST00000423801	ENSG00000184423	RPL23AP38	0.828836	1	26	0.302003	part2	0.018604	0.031504	0	0.020704	0	0	0.038754	0.011394
ENST00000574617	ENSG00000196388	INCA1	0.692241	1	21	0.302049	part1	0.388952	0.475636	0.005723	0.039293	0.09179	0.071451	0.364194	0.423024
ENST00000530302	ENSG00000113282	CLINT1	0.442142	1	19	0.302112	part1	2.79783	3.52762	2.64098	2.37566	3.11306	2.12254	1.43225	2.93533
ENST00000596672	ENSG00000105486	LIG1	0.768082	1	28	0.302143	part2	3.19251	2.74216	3.39595	0.632063	2.85112	1.50071	2.54396	4.63146
ENST00000591954	ENSG00000267706	AC020922.1	0.462747	1	21	0.302151	part1	0.345583	0.434901	0.29425	0.341993	0.266096	0.219735	0.205706	0.363159
ENST00000646116	ENSG00000168036	CTNNB1	0.53593	1	20	0.302181	part1	3.0227	4.77973	1.72192	0	2.18928	1.94533	2.80507	2.20041
ENST00000518890	ENSG00000221914	PPP2R2A	0.765718	1	30	0.302194	part2	0.252841	0.31677	0.254081	0.207989	0.017603	0.197639	0.292604	0.266972
ENST00000422581	ENSG00000147535	PLPP5	0.433365	1	20	0.302208	part1	1.75177	1.97487	1.68777	1.76344	1.50398	1.05974	1.56411	2.06983
ENST00000262065	ENSG00000108960	MMD	0.418872	1	19	0.302234	part1	2.0873	2.35502	1.90292	2.35907	1.86282	1.71415	1.74236	2.46382
ENST00000607976	ENSG00000260261	AC124944.3	0.615627	1	19	0.302288	part1	0.181372	0.144105	0.260777	0.075591	0.038184	0	0	0.27442
ENST00000530796	ENSG00000197858	GPAA1	0.427926	1	21	0.302413	part1	10.2648	10.7283	9.33655	9.23298	7.81146	9.99044	9.0053	12.9499
ENST00000369295	ENSG00000043591	ADRB1	0.457621	1	21	0.302425	part1	0.323081	0.425189	0.270836	0.288007	0.171784	0.226851	0.308569	0.319931
ENST00000448504	ENSG00000141337	ARSG	0.428075	1	21	0.302425	part1	1.33253	1.4729	1.30299	0.957569	1.18113	1.16662	1.27837	1.60062
ENST00000587666	ENSG00000101624	CEP76	0.495921	1	21	0.302438	part1	0.244132	0.253196	0.135914	0.197399	0.134058	0.16539	0.187629	0.309785
ENST00000599643	ENSG00000123815	COQ8B	0.57827	1	21	0.302485	part1	0.265168	0.365114	0.188615	0.047823	0.079659	0.177883	0.145271	0.246249
ENST00000641476	ENSG00000087087	SRRT	0.460468	1	21	0.30249	part1	1.26183	1.40862	1.09968	1.00138	0.734318	1.15722	0.895038	1.50093
ENST00000597026	ENSG00000105669	COPE	0.453201	1	19	0.302491	part1	1.80159	2.41062	1.43858	1.61698	0.788837	2.18586	1.15552	1.74355
ENST00000497439	ENSG00000085998	POMGNT1	0.474981	1	20	0.302533	part1	1.22411	1.34847	0.488546	1.32549	0.581747	1.18273	0.893834	1.47353
ENST00000590396	ENSG00000037042	TUBG2	0.519581	1	21	0.302537	part1	3.09572	4.34355	2.24449	2.16074	1.49171	1.59347	1.9708	2.79317
ENST00000474447	ENSG00000055732	MCOLN3	0.527151	1	21	0.302543	part1	0.743801	0.942033	0.610388	0.410533	0.26316	0.296733	0.624339	0.77256
ENST00000619086	ENSG00000276900	AC023157.3	0.41004	1	19	0.30255	part1	0.550936	0.642298	0.441582	0.63368	0.510576	0.503311	0.530694	0.627639
ENST00000493591	ENSG00000156515	HK1	0.442773	1	20	0.30256	part1	17.705	18.6283	17.8775	15.3361	12.5471	16.7871	11.0959	22.1841
ENST00000373616	ENSG00000137409	MTCH1	0.466526	1	21	0.302589	part1	4.2725	4.63646	3.9812	1.93126	3.6039	2.67941	3.95019	5.21077
ENST00000609111	ENSG00000272734	ADIRF-AS1	0.528966	1	21	0.302596	part1	1.26468	1.23372	0.490365	0.712558	0.619251	0.787864	1.11157	1.68094
ENST00000490107	ENSG00000185420	SMYD3	0.592302	1	21	0.302619	part1	2.02506	1.56792	0.31105	1.13904	1.12591	1.03981	0.990254	3.09869
ENST00000241337	ENSG00000213366	GSTM2	0.601954	1	19	0.302632	part1	0.204918	0.261954	0.175414	0.002096	0.03819	0.210229	0.021755	0.210147
ENST00000382313	ENSG00000205913	SRRM2-AS1	0.553766	1	19	0.302651	part1	0.036322	0.06238	0.01244	0.013643	0.019111	0.025973	0.025461	0.021211
ENST00000399233	ENSG00000197535	MYO5A	0.678762	1	21	0.302701	part1	0.835757	1.07493	0	0.196747	0.666562	0.443342	0	0.850213
ENST00000491488	ENSG00000137106	GRHPR	0.534183	1	19	0.30271	part1	0.402407	0.206471	0.191563	0.192045	0.665269	0.11025	0	0.720369
ENST00000529288	ENSG00000071894	CPSF1	0.468239	1	21	0.30271	part1	1.78853	2.29258	1.74458	1.12997	1.13214	1.38936	1.31377	1.82718
ENST00000552433	ENSG00000050426	LETMD1	0.436741	1	20	0.302731	part1	1.64606	1.72977	1.69051	1.52452	1.27468	1.24456	1.27812	2.06145
ENST00000452340	ENSG00000009830	POMT2	0.437301	1	20	0.30274	part1	6.14943	6.52933	4.85165	3.91031	5.08039	5.79449	6.50037	7.63373
ENST00000540060	ENSG00000111684	LPCAT3	0.46673	1	21	0.302795	part1	0.735544	0.821123	0.581485	0.623811	0.43285	0.695384	0.441864	0.872418
ENST00000443660	ENSG00000185608	MRPL40	0.649029	1	26	0.302801	part2	6.0114	7.0743	6.98389	5.20136	6.2549	6.31403	6.02508	6.76684
ENST00000304895	ENSG00000169919	GUSB	0.43661	1	19	0.302841	part1	11.2521	11.1852	11.7612	8.86081	7.39065	9.2668	10.6643	14.7176
ENST00000526700	ENSG00000103051	COG4	0.550611	1	21	0.302846	part1	2.4404	3.06554	1.08682	1.38869	0.900152	1.51107	1.69001	2.55218
ENST00000463133	ENSG00000100227	POLDIP3	0.583478	1	20	0.302861	part1	0.117343	0.1986	0.036476	0.056005	0.048602	0.095666	0.039764	0.071406
ENST00000487209	ENSG00000066322	ELOVL1	0.435694	1	20	0.302869	part1	1.60507	1.77469	1.4548	1.57154	1.13684	1.68204	1.01857	1.91969
ENST00000512914	ENSG00000179010	MRFAP1	0.403152	1	19	0.302874	part1	9.92826	11.8824	9.71698	9.656	8.06361	9.35861	11.7342	10.9694
ENST00000417185	ENSG00000187091	PLCD1	0.500594	1	19	0.302903	part1	0.088794	0.127083	0.060003	0.079929	0.052739	0.02167	0.078007	0.077166
ENST00000373485	ENSG00000162521	RBBP4	0.625241	1	21	0.302925	part1	1.06414	1.09185	0	0.909232	0.369363	0.826907	0	1.35678
ENST00000583522	ENSG00000173065	FAM222B	0.638468	1	21	0.302987	part1	0.522846	0.586395	0.266023	0.218858	0.20879	0.170035	0.113378	0.616295
ENST00000254337	ENSG00000132017	DCAF15	0.41049	1	19	0.302989	part1	8.20974	9.02187	8.70815	7.28226	7.82122	8.46871	6.63227	9.86415
ENST00000507939	ENSG00000120705	ETF1	0.471426	1	20	0.303097	part1	3.00493	3.56796	2.22675	2.22034	3.07069	1.59337	2.00464	3.34108
ENST00000463475	ENSG00000130720	FIBCD1	0.661984	1	19	0.303116	part1	0.730014	0.436039	0.487167	0.60613	0	0.031057	0.10533	1.24221
ENST00000601532	ENSG00000126458	RRAS	0.483896	1	21	0.303126	part1	0.484677	0.591929	0.309576	0.461609	0.346822	0.293017	0.294224	0.522222
ENST00000455157	ENSG00000125046	SSUH2	0.572848	1	19	0.303138	part1	0.19167	0.255394	0.03489	0.205641	0.094795	0.071512	0.064561	0.185123
ENST00000496952	ENSG00000102543	CDADC1	0.457011	1	21	0.303152	part1	0.221029	0.262376	0.169482	0.200758	0.178738	0.17618	0.140992	0.245598
ENST00000529323	ENSG00000255276	RRM1-AS1	0.777337	1	27.5	0.303181	part2	0.08011	0.083393	0.134384	0	0.044473	0.069679	0	0.100629
ENST00000469669	ENSG00000182944	EWSR1	0.423505	1	19	0.303191	part1	2.78431	3.67215	2.69453	2.6935	1.94215	2.12873	3.04176	2.7268
ENST00000402135	ENSG00000115392	FANCL	0.474134	1	19	0.303206	part1	6.88272	5.40111	5.97516	5.95446	4.29945	3.67933	5.26803	10.4159
ENST00000540708	ENSG00000182196	ARL6IP4	0.429723	1	20	0.303209	part1	0.261299	0.293076	0.220202	0.269304	0.202901	0.225189	0.225921	0.307303
ENST00000569935	ENSG00000140829	DHX38	0.464923	1	19	0.303249	part1	2.06386	2.51511	1.58832	1.2175	1.50013	2.46897	1.05774	2.22676
ENST00000563747	ENSG00000259793	AC013726.1	0.766524	1	29	0.303251	part2	0.019093	0.019595	0.027512	0.008499	0.00535	0.0173	0.011892	0.024173
ENST00000587856	ENSG00000184922	FMNL1	0.413122	1	19	0.303318	part1	3.12199	3.73401	3.24613	2.79879	2.36711	3.16925	3.04047	3.4367
ENST00000623878	ENSG00000280327	Z97633.1	0.646754	1	21	0.303323	part1	0.142051	0.167631	0.067921	0.03926	0.024558	0.074602	0.049391	0.158534
ENST00000456943	ENSG00000250903	GMDS-AS1	0.589673	1	20	0.303343	part1	0.100992	0.072586	0.085884	0.034732	0.047642	0.016809	0.046534	0.159252
ENST00000419626	ENSG00000132716	DCAF8	0.436642	1	20	0.303366	part1	2.05308	2.25304	1.8728	1.47604	1.43292	2.08222	1.86757	2.46144
ENST00000556256	ENSG00000092108	SCFD1	0.763616	1	26	0.303399	part2	0.150266	0.157612	0.167511	0.025839	0.184199	0.023364	0.091297	0.187297
ENST00000555122	ENSG00000185567	AHNAK2	0.478359	1	21	0.303402	part1	0.026517	0.034418	0.025306	0.02262	0.015476	0.016868	0.014928	0.026364
ENST00000462592	ENSG00000099219	ERMP1	0.424768	1	20	0.303404	part1	0.211842	0.258472	0.184077	0.172096	0.18301	0.180179	0.226046	0.227803
ENST00000368619	ENSG00000165752	STK32C	0.421737	1	21	0.303419	part1	0.857528	0.980808	0.742483	0.807291	0.713609	0.756287	0.855345	0.987783
ENST00000401869	ENSG00000115694	STK25	0.519118	1	21	0.30343	part1	5.84201	6.37605	2.30227	2.90439	5.73503	2.58263	4.31073	7.03509
ENST00000551416	ENSG00000075856	SART3	0.48872	1	20	0.30344	part1	0.536197	0.567024	0.559296	0.259112	0.328952	0.30445	0.396718	0.663739
ENST00000513565	ENSG00000168944	CEP120	0.644286	1	21	0.303456	part1	0.291034	0.402638	0.091651	0.107136	0.134007	0.058885	0.137771	0.265293
ENST00000647046	ENSG00000111817	DSE	0.558744	1	19	0.303464	part1	0.244996	0.382911	0.174459	0	0.01267	0.230172	0.220194	0.179325
ENST00000510876	ENSG00000138785	INTS12	0.718832	1	21	0.303479	part1	0.091862	0.111581	0.019495	0	0.046304	0	0.05256	0.099153
ENST00000540215	ENSG00000134905	CARS2	0.493415	1	19	0.303493	part1	0.154765	0.133265	0.079869	0.160043	0.102019	0.076666	0.104858	0.221816
ENST00000529239	ENSG00000255397	AC022182.3	0.470631	1	21	0.303493	part1	0.149342	0.182889	0.096835	0.057715	0.137562	0.115974	0.145293	0.159746
ENST00000467849	ENSG00000163660	CCNL1	0.461642	1	21	0.303517	part1	0.483174	0.511259	0.386977	0.473027	0.380766	0.303194	0.31238	0.597382
ENST00000553501	ENSG00000100813	ACIN1	0.41198	1	20	0.303556	part1	4.75205	5.35328	4.62131	3.65462	4.71945	4.3152	5.03308	5.54917
ENST00000471040	ENSG00000099899	TRMT2A	0.482147	1	21	0.303564	part1	2.23146	2.41377	1.76448	1.90363	1.58182	0.634683	2.01052	2.70555
ENST00000493566	ENSG00000163960	UBXN7	0.442923	1	19	0.303672	part1	0.580351	0.718481	0.448823	0.519104	0.290873	0.531488	0.613246	0.612177
ENST00000483551	ENSG00000140350	ANP32A	0.654203	1	26	0.303695	part2	2.01364	2.13906	2.34653	1.39277	2.02467	2.13162	1.52119	2.47768
ENST00000490278	ENSG00000117335	CD46	0.504035	1	19	0.303695	part1	0.749689	0.735948	0.793911	0.291165	0.37876	0.46647	0.498629	0.982822
ENST00000512538	ENSG00000250033	SLC7A11-AS1	0.576705	1	19	0.303721	part1	1.47548	1.90864	0	0.913159	1.11783	1.53467	0	1.4738
ENST00000412860	ENSG00000229161	TCP1P1	0.572899	1	20	0.303723	part1	0.057907	0.044913	0.029146	0.011158	0.047352	0.027425	0.026981	0.087737
ENST00000455389	ENSG00000186654	PRR5	0.809139	1	21	0.303771	part1	0.73675	0.917712	0.103869	0.195866	0.227712	0.044624	0	0.770784
ENST00000487002	ENSG00000160752	FDPS	0.484186	1	21	0.303776	part1	2.37474	2.33656	2.21901	1.59617	1.11217	1.46477	1.93582	3.106
ENST00000509036	ENSG00000251131	AC025171.3	0.842453	1	21	0.303783	part1	0.224427	0.280694	0.112168	0	0.017546	0.008425	0	0.233553
ENST00000588295	ENSG00000172992	DCAKD	0.524811	1	19	0.30379	part1	0.301234	0.275463	0.120514	0.309396	0.150123	0.1771	0.140604	0.414788
ENST00000477957	ENSG00000135801	TAF5L	0.486703	1	19	0.303792	part1	0.743224	1.0525	0.343702	0.733566	0.445158	0.405329	0.652306	0.650668
ENST00000537866	ENSG00000159579	RSPRY1	0.418708	1	20	0.303823	part1	3.16385	3.72755	2.87895	2.46583	3.06621	2.77952	3.26639	3.52196
ENST00000521621	ENSG00000113240	CLK4	0.450185	1	19	0.303869	part1	0.483116	0.608341	0.364835	0.402366	0.522798	0.239637	0.411983	0.498328
ENST00000462806	ENSG00000127824	TUBA4A	0.554968	1	19	0.303876	part1	23.1857	25.1645	26.7578	22.4359	3.14738	4.31489	4.52915	27.9495
ENST00000522428	ENSG00000254373	AC112191.2	0.703282	1	28	0.303886	part2	1.1529	1.67935	0.910441	0.685844	1.14783	0.744726	1.40713	0.96152
ENST00000576878	ENSG00000167978	SRRM2	0.53865	1	21	0.303892	part1	3.65319	3.85308	3.18322	2.03876	1.32807	2.21194	1.53414	4.51498
ENST00000509580	ENSG00000113763	UNC5A	0.460809	1	20	0.30393	part1	0.120209	0.126291	0.048064	0.07069	0.115059	0.120499	0.108363	0.148916
ENST00000525582	ENSG00000117676	RPS6KA1	0.582248	1	19	0.303938	part1	0.201983	0.164378	0.123094	0.009627	0.243562	0.063617	0.036833	0.298093
ENST00000524550	ENSG00000177225	GATD1	0.453743	1	19	0.303945	part1	0.758787	0.87794	0.599357	0.678857	0.405487	0.456935	0.864708	0.859633
ENST00000591732	ENSG00000171302	CANT1	0.426678	1	19	0.303972	part1	0.074952	0.095121	0.065404	0.073606	0.079552	0.071276	0.041348	0.076402
ENST00000487962	ENSG00000115694	STK25	0.457838	1	21	0.303979	part1	3.00589	3.86574	2.88824	2.05669	1.91014	2.65067	2.20383	3.01673
ENST00000575396	ENSG00000205629	LCMT1	0.749035	1	19	0.304022	part1	0.397031	0.362449	0.437518	0	0	0	0	0.546347
ENST00000523183	ENSG00000129422	MTUS1	0.596074	1	19	0.3041	part1	0.044779	0.025153	0.019806	0.0368	0.04311	0	0	0.077219
ENST00000432667	ENSG00000151353	TMEM18	0.427937	1	19	0.304115	part1	0.117654	0.148999	0.113622	0.085068	0.096544	0.085194	0.136608	0.12012
ENST00000464280	ENSG00000010322	NISCH	0.438159	1	19	0.304131	part1	0.117749	0.158297	0.072438	0.063869	0.110067	0.098356	0.151595	0.111019
ENST00000609575	ENSG00000272677	AC124016.1	0.46957	1	21	0.304176	part1	0.24142	0.269512	0.223012	0.184271	0.084721	0.180064	0.224372	0.282653
ENST00000522798	ENSG00000108515	ENO3	0.461294	1	20	0.30419	part1	0.288471	0.322898	0.17719	0.291896	0.236754	0.20512	0.19639	0.336856
ENST00000624480	ENSG00000279192	PWAR5	0.46391	1	21	0.304194	part1	0.762046	0.717895	0.699682	0.530631	0.470168	0.53914	0.655168	1.02509
ENST00000509252	ENSG00000248275	TRIM52-AS1	0.47035	1	21	0.304211	part1	1.08159	1.14127	0.640959	1.02317	0.519905	0.949915	0.869579	1.33244
ENST00000484394	ENSG00000213397	HAUS7	0.440396	1	19	0.304243	part1	1.33848	1.3038	1.24389	1.26893	0.907046	1.57049	0.599725	1.757
ENST00000233813	ENSG00000115461	IGFBP5	0.44373	1	21	0.304254	part1	0.428557	0.439304	0.262938	0.360897	0.331093	0.403017	0.407715	0.540587
ENST00000508757	ENSG00000118985	ELL2	0.530068	1	20	0.30426	part1	0.85487	1.31863	0.576222	0.357468	0.642546	0.400659	0.51393	0.636064
ENST00000544848	ENSG00000246705	H2AFJ	0.429316	1	19	0.304279	part1	39.7156	42.943	44.2435	25.4288	32.4794	36.3239	35.0278	47.865
ENST00000503225	ENSG00000047365	ARAP2	0.555085	1	21	0.304316	part1	0.014658	0.019538	0.009061	0.012961	0.005996	0.006979	0.00353	0.013871
ENST00000439622	ENSG00000226310	AL022157.1	0.48525	1	20	0.304317	part1	0.089747	0.102003	0.093794	0.056509	0.073903	0.047532	0.040998	0.103063
ENST00000449367	ENSG00000214253	FIS1	0.418254	1	20	0.304328	part1	2.73408	3.04358	2.66095	2.44307	1.94251	2.64048	2.80865	3.20625
ENST00000474441	ENSG00000163320	CGGBP1	0.460909	1	21	0.304338	part1	1.64514	2.02876	1.48486	1.12063	1.28077	1.19368	1.24251	1.73163
ENST00000496718	ENSG00000142657	PGD	0.535365	1	20	0.304397	part1	0.410227	0.596203	0.312692	0.174375	0.344534	0.203766	0.134167	0.341141
ENST00000588870	ENSG00000037042	TUBG2	0.423829	1	21	0.304468	part1	7.20069	9.14923	6.37052	5.76794	6.20611	6.98855	6.81767	7.30005
ENST00000597629	ENSG00000128016	ZFP36	0.422496	1	20	0.30449	part1	3.90937	4.31435	3.93653	3.31038	3.34517	3.6374	3.3199	4.61524
ENST00000557041	ENSG00000165782	PIP4P1	0.487544	1	21	0.304503	part1	1.09221	1.28656	0.967749	0.534643	0.587994	0.697019	0.982626	1.20798
ENST00000392579	ENSG00000114770	ABCC5	0.59749	1	21	0.304531	part1	0.908739	1.10047	0.564149	0.190387	0.409045	0.435214	0.411401	0.974743
ENST00000534676	ENSG00000126457	PRMT1	0.452792	1	20	0.304538	part1	10.9293	13.424	11.0758	8.74959	5.73323	9.75519	8.05774	11.5348
ENST00000469583	ENSG00000117791	2022-03-02	0.523501	1	21	0.304556	part1	0.18237	0.257752	0.155529	0.136909	0.049006	0.154072	0.049436	0.158584
ENST00000523884	ENSG00000245025	AC107959.1	0.415397	1	19	0.304557	part1	0.691383	0.783012	0.543474	0.746834	0.697403	0.645194	0.561788	0.795635
ENST00000475009	ENSG00000157538	VPS26C	0.522311	1	21	0.304569	part1	0.513101	0.641446	0.244522	0.296425	0.298895	0.327756	0.373065	0.530033
ENST00000251412	ENSG00000037042	TUBG2	0.469214	1	21	0.304575	part1	6.76589	7.65572	6.63413	5.40335	3.69064	5.22355	4.17743	7.79247
ENST00000433091	ENSG00000105854	PON2	0.413545	1	19	0.304583	part1	14.7135	19.1836	11.1984	13.7421	17.9406	12.2249	13.3989	14.4099
ENST00000441739	ENSG00000143079	CTTNBP2NL	0.504511	1	20	0.304615	part1	0.373558	0.526067	0.210949	0.194228	0.288913	0.182208	0.328002	0.326603
ENST00000595064	ENSG00000269275	AC020922.3	0.435679	1	21	0.304624	part1	2.66523	3.44232	2.60803	2.40221	1.8163	2.14535	2.36057	2.64159
ENST00000581250	ENSG00000154845	PPP4R1	0.781743	1	20	0.304627	part1	3.28202	6.89717	0.470498	0.57026	0.591547	0.893545	0.482116	0.594587
ENST00000612522	ENSG00000275719	AC008622.2	0.720955	1	20	0.304638	part1	0.911606	1.60529	0.447945	0.017721	0.010615	0.003003	0.678892	0.475424
ENST00000515360	ENSG00000145916	RMND5B	0.449549	1	20	0.304642	part1	0.696428	0.7287	0.582429	0.629783	0.331793	0.552155	0.702884	0.860828
ENST00000343855	ENSG00000188707	ZBED6CL	0.671102	1	29	0.304652	part2	2.6941	3.31189	2.85029	2.15298	2.21333	2.74938	2.82587	2.8371
ENST00000392132	ENSG00000079246	XRCC5	0.410116	1	20	0.304684	part1	108.554	118.626	108.061	109.889	98.713	100.212	95.5817	129.104
ENST00000585671	ENSG00000127540	UQCR11	0.660305	1	30	0.304699	part2	1.22699	1.34741	1.38171	1.17847	1.13997	1.1288	1.29231	1.45239
ENST00000375835	ENSG00000148082	SHC3	0.50144	1	21	0.304701	part1	0.041727	0.043655	0.024274	0.017834	0.032161	0.03927	0.022519	0.051462
ENST00000606397	ENSG00000271826	PLS3-AS1	0.670005	1	21	0.304702	part1	0.066989	0.073927	0.037177	0	0.038858	0.032198	0	0.078835
ENST00000631194	ENSG00000281856	AC106017.2	0.489651	1	21	0.304723	part1	0.348637	0.393248	0.230839	0.214163	0.210119	0.266143	0.271106	0.402128
ENST00000336702	ENSG00000172375	C2CD2L	0.438013	1	20	0.304783	part1	1.55763	1.80302	1.44583	1.25717	1.05733	1.22591	1.57076	1.74988
ENST00000513546	ENSG00000163644	PPM1K	0.451352	1	21	0.304794	part1	0.121253	0.147381	0.105413	0.112397	0.093355	0.061065	0.111224	0.129085
ENST00000560397	ENSG00000187446	CHP1	0.586959	1	19	0.304797	part1	0.207255	0.276322	0.133394	0	0	0.089104	0.255929	0.196301
ENST00000468130	ENSG00000162522	KIAA1522	0.439064	1	19	0.30483	part1	0.545874	0.511189	0.574034	0.337656	0.426673	0.50739	0.441929	0.733588
ENST00000438618	ENSG00000231028	LINC00271	0.678077	1	19	0.304844	part1	0.030307	0.024833	0.014919	0.032233	0	0	0	0.044178
ENST00000490656	ENSG00000189077	TMEM120A	0.435152	1	19	0.304864	part1	1.07107	0.956084	1.33689	0.603376	0.882872	0.871389	0.86574	1.48601
ENST00000005340	ENSG00000004975	DVL2	0.434411	1	21	0.304869	part1	7.54012	8.40414	7.51675	6.25326	5.26286	6.49686	6.67081	8.78793
ENST00000573466	ENSG00000166484	MAPK7	0.480951	1	21	0.304886	part1	0.086922	0.09642	0.052258	0.021566	0.080463	0.067072	0.086214	0.101655
ENST00000531461	ENSG00000078124	ACER3	0.628646	1	19	0.304984	part1	0.098499	0.113817	0	0	0.077607	0	0.113116	0.110549
ENST00000423783	ENSG00000226359	ACTG1P24	0.512306	1	21	0.304984	part1	0.054322	0.070709	0.015317	0.044289	0.014009	0.044035	0.051812	0.052983
ENST00000489433	ENSG00000241634	AC069499.1	0.447672	1	20	0.304989	part1	2.66373	3.10498	2.71188	2.36423	2.20019	2.22549	1.27374	2.96505
ENST00000532108	ENSG00000167333	TRIM68	0.861839	1	28	0.304991	part2	0.131253	0.069775	0.132768	0	0.021514	0.079075	0.064447	0.229223
ENST00000467610	ENSG00000134107	BHLHE40	0.470967	1	21	0.305	part1	0.758758	0.954576	0.370412	0.71791	0.414302	0.606687	0.685017	0.774294
ENST00000470642	ENSG00000100242	SUN2	0.541296	1	21	0.305108	part1	1.55881	1.73739	1.14464	0.465618	0.747214	1.0268	0.94515	1.81275
ENST00000531488	ENSG00000254469	AP002495.1	0.443205	1	19	0.305109	part1	0.598623	0.572017	0.433403	0.571908	0.415636	0.664822	0.378946	0.79126
ENST00000567435	ENSG00000138629	UBL7	0.413127	1	19	0.305112	part1	9.78409	12.3826	9.43924	6.8426	9.36383	11.2096	8.69801	9.90037
ENST00000419296	ENSG00000204588	LINC01123	0.428535	1	20	0.305144	part1	5.85915	6.77888	4.32154	5.15559	4.0077	5.77097	6.34958	6.56312
ENST00000341500	ENSG00000171105	INSR	0.510401	1	21	0.305169	part1	1.10536	0.973987	0.768142	0.587117	0.498727	0.695093	0.925319	1.54267
ENST00000585428	ENSG00000132581	SDF2	0.663826	1	26	0.305174	part2	1.07501	1.17251	1.16285	0.871261	1.20236	0.885815	1.15849	1.27499
ENST00000566349	ENSG00000104731	KLHDC4	0.528005	1	19	0.305191	part1	0.01712	0.022714	0.013889	0.01773	0.005948	0.010689	0.0018	0.016162
ENST00000558368	ENSG00000259251	AC104590.1	0.555956	1	19	0.305223	part1	0.022711	0.038807	0.0093	0.01011	0.00614	0.0338	0	0.01279
ENST00000604430	ENSG00000198106	AC025279.1	0.500957	1	21	0.305239	part1	0.067698	0.087314	0.048912	0.037751	0.03753	0.048196	0.048451	0.066675
ENST00000533428	ENSG00000214424	FAM149B1P1	0.441987	1	19	0.305272	part1	0.021678	0.027624	0.01919	0.023944	0.018964	0.01614	0.011289	0.02161
ENST00000430785	ENSG00000178162	FAR2P2	0.795138	1	28	0.305291	part2	0.03282	0.059899	0.021238	0.031722	0.01308	0	0.04525	0.014685
ENST00000562411	ENSG00000174446	SNAPC5	0.692982	1	21	0.305362	part1	0.423463	0.607585	0	0.304713	0	0.309629	0	0.355608
ENST00000554139	ENSG00000213930	GALT	0.744759	1	21	0.305411	part1	0.168249	0.260287	0.063549	0	0	0.037458	0.087759	0.122258
ENST00000480929	ENSG00000135912	TTLL4	0.463106	1	21	0.305413	part1	0.442764	0.57607	0.411895	0.283392	0.213352	0.361778	0.410177	0.430786
ENST00000444836	ENSG00000116688	MFN2	0.507243	1	19	0.305427	part1	9.43502	14.2468	3.47407	4.22158	11.1307	6.27959	4.90304	7.20937
ENST00000531006	ENSG00000104522	TSTA3	0.470878	1	19	0.305492	part1	0.528166	0.759565	0.440749	0.258744	0.343108	0.456537	0.443507	0.441071
ENST00000460827	ENSG00000161217	PCYT1A	0.487735	1	20	0.305503	part1	0.811997	1.20999	0.619664	0.742789	0.575256	0.48114	0.372622	0.63581
ENST00000563080	ENSG00000103064	SLC7A6	0.454133	1	21	0.305532	part1	0.702422	0.875945	0.477777	0.691862	0.57647	0.547506	0.469672	0.720546
ENST00000563145	ENSG00000162066	AMDHD2	0.508171	1	21	0.305537	part1	1.23235	1.15496	1.10755	0.705133	0.464476	0.791877	0.834541	1.64597
ENST00000526639	ENSG00000184209	SNRNP35	0.479906	1	21	0.305547	part1	4.39434	6.31203	3.59857	2.97502	2.84251	3.00072	3.16931	3.67539
ENST00000434055	ENSG00000204843	DCTN1	0.521882	1	21	0.305547	part1	31.1232	34.2147	24.5477	25.3602	20.8009	0.856319	21.7536	36.5226
ENST00000565108	ENSG00000103121	CMC2	0.45257	1	19	0.305557	part1	3.83044	5.28889	3.21961	2.94081	2.35631	2.47526	4.17138	3.41649
ENST00000447574	ENSG00000106211	HSPB1	0.644182	1	26	0.305561	part2	33.1178	32.6796	38.6928	33.1167	29.9849	36.441	33.1386	42.5859
ENST00000488352	ENSG00000135164	DMTF1	0.437991	1	21	0.305604	part1	2.78604	2.90484	2.03298	2.11727	2.35058	2.45947	2.7374	3.42551
ENST00000493886	ENSG00000165280	VCP	0.653855	1	28	0.305645	part2	45.9937	51.4513	51.7823	41.0296	41.172	49.1865	45.9237	53.0359
ENST00000431352	ENSG00000157020	SEC13	0.664216	1	21	0.305672	part1	0.512331	0.603692	0.100941	0	0.432534	0	0.31379	0.559956
ENST00000568922	ENSG00000103365	GGA2	0.523139	1	21	0.305682	part1	0.334428	0.417229	0.264773	0.091388	0.229105	0.305298	0.106602	0.342282
ENST00000445089	ENSG00000156931	VPS8	0.537244	1	21	0.305682	part1	0.036938	0.048013	0.025151	0.011154	0.032174	0.011396	0.024123	0.035787
ENST00000594693	ENSG00000188785	ZNF548	0.585049	1	20	0.305731	part1	0.346349	0.534507	0	0.219478	0.276474	0.199458	0.108006	0.2519
ENST00000276062	ENSG00000147123	NDUFB11	0.662735	1	28	0.305754	part2	40.8564	44.2861	46.5736	33.5832	36.704	42.0425	40.5322	48.4826
ENST00000447489	ENSG00000122359	ANXA11	0.502294	1	21	0.305755	part1	12.7368	14.0364	7.63624	6.00894	10.7907	12.7051	4.13514	14.8835
ENST00000569052	ENSG00000261247	GOLGA8T	0.520014	1	19	0.305843	part1	0.027721	0.027984	0.029638	0.021015	0.003921	0.013719	0.015276	0.034833
ENST00000518618	ENSG00000101199	ARFGAP1	0.502551	1	21	0.305852	part1	0.227523	0.243842	0.124133	0.184817	0.098721	0.123631	0.204947	0.272434
ENST00000390015	ENSG00000171298	GAA	0.63945	1	27	0.305904	part2	21.1524	21.6974	24.1723	21.0421	20.699	22.9356	21.3872	26.2973
ENST00000468400	ENSG00000114166	KAT2B	0.521056	1	21	0.305913	part1	0.142352	0.180026	0.075636	0.070461	0.102845	0.0949	0.083793	0.142857
ENST00000532508	ENSG00000162735	PEX19	0.428069	1	19	0.305916	part1	0.448616	0.446093	0.310118	0.272002	0.524583	0.413871	0.438598	0.57166
ENST00000376901	ENSG00000174851	YIF1A	0.419052	1	19	0.305995	part1	30.0957	31.5125	32.5039	27.0458	20.6144	27.0259	29.1605	36.745
ENST00000587724	ENSG00000154889	MPPE1	0.645858	1	21	0.306006	part1	0.097147	0.124423	0	0.063016	0	0.045284	0.065722	0.095798
ENST00000518219	ENSG00000161010	MRNIP	0.529558	1	21	0.306011	part1	1.42693	2.00634	1.01717	0.722619	0.646019	0.819985	0.936586	1.22964
ENST00000540915	ENSG00000126746	ZNF384	0.469687	1	21	0.30602	part1	1.20368	1.24436	0.990235	0.630804	0.679786	1.05534	1.08476	1.4852
ENST00000431361	ENSG00000229873	OGFR-AS1	0.57146	1	21	0.306024	part1	0.081968	0.081571	0.054015	0	0.020225	0.079283	0.047262	0.104209
ENST00000526343	ENSG00000137693	YAP1	0.469139	1	21	0.30607	part1	0.814364	1.08118	0.625037	0.712315	0.433519	0.562507	0.677274	0.765069
ENST00000533690	ENSG00000149311	ATM	0.639563	1	21	0.306074	part1	2.90788	4.32311	0.970888	1.20154	0.744253	1.15133	1.28615	2.26947
ENST00000533975	ENSG00000151500	THYN1	0.438911	1	19	0.306142	part1	0.519381	0.640086	0.325689	0.426652	0.43878	0.618379	0.359172	0.53697
ENST00000541081	ENSG00000064115	TM7SF3	0.478823	1	19	0.306142	part1	0.333157	0.317837	0.269641	0.336249	0.204171	0.156259	0.218074	0.437148
ENST00000476141	ENSG00000068354	TBC1D25	0.477578	1	21	0.30616	part1	0.355824	0.406037	0.253443	0	0.337846	0.354357	0.32559	0.400253
ENST00000274711	ENSG00000146006	LRRTM2	0.53909	1	20	0.306234	part1	0.014487	0.02215	0.008898	0.004841	0.01021	0.004329	0.012083	0.01057
ENST00000256737	ENSG00000134343	ANO3	0.484453	1	21	0.306278	part1	0.09729	0.120172	0.062389	0.086988	0.079225	0.061642	0.047691	0.100091
ENST00000303436	ENSG00000168374	ARF4	0.397558	1	19	0.306434	part1	40.3763	45.3647	36.7454	45.3218	36.1969	39.9277	41.4745	46.0208
ENST00000592623	ENSG00000115268	RPS15	0.677022	1	27	0.306448	part2	18.8717	20.1305	20.8984	12.1225	16.0674	20.5665	19.7222	22.5798
ENST00000587470	ENSG00000062716	VMP1	0.422365	1	19	0.306488	part1	12.7168	15.7622	10.1432	8.84149	10.6639	12.3476	14.7493	13.013
ENST00000459629	ENSG00000105778	AVL9	0.563426	1	19	0.306492	part1	0.013961	0.013716	0.014668	0.004894	0.006153	0.004923	0.00458	0.017774
ENST00000376389	ENSG00000137312	FLOT1	0.461894	1	21	0.306511	part1	29.5484	34.7965	23.9509	23.2073	20.4338	22.8046	21.912	32.0573
ENST00000585335	ENSG00000227500	SCAMP4	0.530531	1	21	0.306522	part1	0.591733	0.56433	0.357414	0.207559	0.318813	0.434688	0.389721	0.774311
ENST00000644281	ENSG00000197912	SPG7	0.455924	1	21	0.306538	part1	0.296598	0.369901	0.287667	0.184052	0.296212	0.247114	0.139487	0.300973
ENST00000590459	ENSG00000125753	VASP	0.566282	1	21	0.306559	part1	0.271909	0.249713	0.170235	0.148501	0.113619	0.107908	0.138995	0.365248
ENST00000454211	ENSG00000223719	AC069277.2	0.640284	1	19	0.306579	part1	0.241173	0.245882	0.249699	0.079386	0.049607	0.021128	0.042074	0.299503
ENST00000592536	ENSG00000267758	AC099811.4	0.689732	1	26	0.306582	part2	0.230003	0.332445	0.115346	0.284257	0.163596	0.088795	0.327517	0.187668
ENST00000301634	ENSG00000167900	TK1	0.52846	1	21	0.306601	part1	35.1436	38.7994	14.6507	22.0013	29.0737	6.79391	29.7576	40.6801
ENST00000531593	ENSG00000197858	GPAA1	0.451998	1	21	0.306642	part1	5.22371	5.29424	4.66329	2.51958	3.94087	4.71177	4.81784	6.51718
ENST00000624557	ENSG00000279342	AP000866.6	0.46469	1	20	0.306698	part1	0.033711	0.043843	0.018443	0.033294	0.032203	0.01979	0.022775	0.032262
ENST00000361352	ENSG00000110002	VWA5A	0.434301	1	21	0.306717	part1	13.8019	16.2929	12.5378	12.545	11.9615	8.83369	12.7352	14.9039
ENST00000449243	ENSG00000229436	AC073850.1	0.545907	1	21	0.306791	part1	1.47202	1.92702	1.18682	0.453527	0.672855	0.988614	0.689256	1.39899
ENST00000581312	ENSG00000264522	OTUD7B	0.399376	1	19	0.306904	part1	4.64933	5.45113	4.94615	4.39118	4.92108	4.47936	4.04493	5.04854
ENST00000530282	ENSG00000172732	MUS81	0.442629	1	20	0.306916	part1	4.17139	4.36444	4.26992	3.29499	2.8075	3.47587	3.26621	5.0554
ENST00000470188	ENSG00000128536	CDHR3	0.490182	1	21	0.306918	part1	0.449168	0.556276	0.339303	0.353187	0.199817	0.294791	0.334901	0.457933
ENST00000471235	ENSG00000061273	HDAC7	0.450065	1	19	0.306927	part1	0.405523	0.390801	0.415978	0.345775	0.176732	0.37934	0.296475	0.524814
ENST00000642021	ENSG00000092621	PHGDH	0.481131	1	21	0.306955	part1	33.6345	31.7016	19.7843	22.921	30.5871	15.757	29.1197	44.2386
ENST00000395788	ENSG00000204387	C6orf48	0.399247	1	19	0.307002	part1	11.3664	12.334	11.7041	9.58397	11.1655	12.2718	10.9849	13.3234
ENST00000587627	ENSG00000068137	PLEKHH3	0.569021	1	19	0.307021	part1	0.66704	0.461821	0.474817	0.130954	0.334646	0.508519	0.196543	1.04366
ENST00000572235	ENSG00000198920	KIAA0753	0.593155	1	21	0.307022	part1	0.225155	0.270206	0.11868	0.139685	0.068438	0.072767	0.103367	0.23789
ENST00000358780	ENSG00000077458	FAM76B	0.464792	1	21	0.307065	part1	1.38247	1.655	0.822255	1.331	0.511913	1.27672	1.24229	1.46464
ENST00000357085	ENSG00000112343	TRIM38	0.476645	1	21	0.307149	part1	2.08957	2.71774	1.39387	1.59529	1.46595	1.52794	1.48665	1.99571
ENST00000425785	ENSG00000228057	SEC63P1	0.42619	1	21	0.307177	part1	0.250352	0.26198	0.167091	0.194206	0.239549	0.248901	0.247425	0.302577
ENST00000616857	ENSG00000269556	TMEM185A	0.600385	1	20	0.307215	part1	0.275042	0.153266	0.175324	0.02998	0.098527	0.14028	0.151715	0.466867
ENST00000452385	ENSG00000177479	ARIH2	0.489999	1	21	0.30723	part1	2.55979	2.44197	2.41731	1.76335	1.11873	1.49405	1.87841	3.32996
ENST00000528427	ENSG00000110768	GTF2H1	0.495575	1	19	0.307234	part1	0.173309	0.25456	0.054051	0.129097	0.100199	0.070432	0.220288	0.136126
ENST00000520073	ENSG00000147471	PLPBP	0.438457	1	19	0.307236	part1	1.40515	1.7162	1.26381	1.23803	0.847055	0.922663	1.58575	1.45208
ENST00000319264	ENSG00000153714	LURAP1L	0.460258	1	21	0.30725	part1	4.20687	4.42872	3.7419	3.5001	2.33236	2.425	4.05711	5.05635
ENST00000468179	ENSG00000148444	COMMD3	0.77877	1	21	0.307256	part1	0.142306	0.177233	0.031667	0.014236	0.056308	0.016126	0.013205	0.143513
ENST00000526714	ENSG00000177830	CHID1	0.552063	1	20	0.307315	part1	0.253438	0.38208	0.172445	0.093337	0.077299	0.125631	0.200346	0.189066
ENST00000525088	ENSG00000175634	RPS6KB2	0.441403	1	21	0.307319	part1	1.18636	1.27035	1.16198	0.890592	0.918777	0.918391	0.995408	1.40354
ENST00000529638	ENSG00000197858	GPAA1	0.437435	1	21	0.307324	part1	3.3614	3.38911	3.35093	2.4987	2.86029	2.95776	2.39861	4.18704
ENST00000462183	ENSG00000023909	GCLM	0.455988	1	21	0.307367	part1	0.282613	0.342002	0.26616	0.272825	0.177458	0.165249	0.215146	0.294748
ENST00000492381	ENSG00000099917	MED15	0.683711	1	27	0.307418	part2	5.06333	4.46338	6.59744	2.80906	3.22288	6.17204	3.31311	6.94369
ENST00000624060	ENSG00000232860	SMG7-AS1	0.475797	1	19	0.307418	part1	0.37629	0.456117	0.275493	0.137195	0.277651	0.439836	0.218276	0.391525
ENST00000562902	ENSG00000284649	AC009093.8	0.704369	1	20	0.307435	part1	0.038149	0.066135	0.005952	0	0	0.019239	0.026848	0.019704
ENST00000491542	ENSG00000136758	YME1L1	0.460738	1	19	0.307435	part1	0.8317	1.19623	0.626089	0.438744	0.588364	0.485016	1.02802	0.67726
ENST00000550199	ENSG00000139637	C12orf10	0.506034	1	21	0.307537	part1	7.22606	9.51676	6.2131	4.69953	4.00256	4.30781	3.71317	6.75366
ENST00000357540	ENSG00000155256	ZFYVE27	0.570196	1	20	0.307548	part1	2.47896	1.90154	1.74727	2.34228	1.06435	0	0.921816	3.67979
ENST00000351937	ENSG00000146063	TRIM41	0.465597	1	21	0.307551	part1	1.85856	2.11942	1.12256	1.19519	1.31872	1.45049	1.84907	2.06501
ENST00000340342	ENSG00000135047	CTSL	0.641057	1	27	0.307584	part2	21.318	23.2277	21.9482	19.8845	21.9702	21.8486	22.5154	24.7621
ENST00000616023	ENSG00000275140	AC245389.2	0.489813	1	20	0.307585	part1	1.08691	0.936311	0.770854	0.582825	0.502461	1.01549	0.808948	1.51038
ENST00000492182	ENSG00000082898	XPO1	0.668201	1	28	0.307606	part2	1.67438	1.77188	1.79259	1.57555	1.11335	1.75662	1.71697	1.9969
ENST00000507031	ENSG00000251417	AC145285.2	0.443793	1	20	0.307636	part1	0.156439	0.176907	0.101247	0.086986	0.14944	0.125364	0.174166	0.175073
ENST00000437497	ENSG00000174371	EXO1	0.725975	1	21	0.307647	part1	0.333374	0.368911	0.208665	0.067383	0	0.104013	0.028925	0.381241
ENST00000512231	ENSG00000172932	ANKRD13D	0.435698	1	20	0.307671	part1	1.02035	1.11966	0.921382	1.06838	0.691498	0.808057	0.80581	1.17626
ENST00000463436	ENSG00000198089	SFI1	0.479898	1	19	0.307676	part1	0.483127	0.459823	0.536362	0.383033	0.159008	0.327527	0.295754	0.627196
ENST00000526422	ENSG00000151503	NCAPD3	0.429238	1	21	0.307695	part1	0.886827	0.877985	0.848081	0.532947	0.739134	0.877133	0.835013	1.11725
ENST00000526897	ENSG00000255031	AP002807.1	0.495057	1	21	0.30775	part1	1.65934	1.63201	1.1736	0.655957	0.954279	1.59799	1.1176	2.10041
ENST00000492837	ENSG00000239969	AC091390.4	0.484654	1	21	0.307758	part1	2.1266	2.66608	2.01132	0.237635	1.38763	1.86016	1.8507	2.11717
ENST00000449307	ENSG00000229180	AC006001.3	0.497583	1	21	0.307779	part1	1.51488	1.74165	1.13057	0.723221	0.721408	1.02559	1.36889	1.66534
ENST00000526141	ENSG00000196655	TRAPPC4	0.463517	1	21	0.30778	part1	0.412374	0.411872	0.296884	0.330413	0.294882	0.326823	0.301634	0.515489
ENST00000566651	ENSG00000103365	GGA2	0.553531	1	19	0.307795	part1	0.078508	0.057547	0.041885	0.106295	0.057471	0	0	0.118911
ENST00000466593	ENSG00000117262	GPR89A	0.458527	1	21	0.307807	part1	1.12649	1.1981	1.07057	0.699935	0.589994	0.884534	1.07661	1.33504
ENST00000623268	ENSG00000280088	AC126474.2	0.4121	1	21	0.307831	part1	1.09656	1.36576	0.894211	0.999493	1.08344	1.09524	1.00928	1.09978
ENST00000609839	ENSG00000273164	DGCR10	0.562427	1	21	0.307835	part1	0.319887	0.3756	0.148258	0.061008	0.196994	0.269576	0.132555	0.343565
ENST00000429124	ENSG00000230590	FTX	0.421882	1	20	0.307844	part1	0.355031	0.396115	0.355632	0.333176	0.294611	0.262602	0.334217	0.402036
ENST00000429154	ENSG00000159882	ZNF230	0.432637	1	20	0.307847	part1	1.13326	1.26215	1.14532	1.01748	0.89488	0.782239	0.987552	1.28574
ENST00000447699	ENSG00000196305	IARS	0.548276	1	19	0.307881	part1	18.3255	18.3616	13.7434	10.2123	4.56062	20.5233	0	22.8343
ENST00000487638	ENSG00000075292	ZNF638	0.540931	1	21	0.307894	part1	6.48827	7.99988	2.9015	5.52802	4.08763	2.68833	2.67843	6.58484
ENST00000451651	ENSG00000106603	COA1	0.478183	1	20	0.307898	part1	0.877031	0.904102	0.793044	0.609796	0.275063	0.535279	0.895076	1.06722
ENST00000525141	ENSG00000166002	SMCO4	0.46506	1	19	0.307904	part1	3.4764	3.13822	2.01144	3.24823	3.37211	1.42428	2.93084	4.6758
ENST00000604070	ENSG00000271533	Z83843.1	0.436654	1	20	0.307906	part1	1.43811	1.62979	1.559	1.35981	1.00915	0.985809	1.11188	1.60263
ENST00000264036	ENSG00000076706	MCAM	0.404685	1	20	0.307908	part1	58.6126	67.5635	56.5743	58.6361	58.4163	52.3595	54.0412	64.1815
ENST00000562374	ENSG00000065457	ADAT1	0.442225	1	21	0.307921	part1	1.66956	1.97005	1.58483	1.13749	1.21432	1.47231	1.42969	1.78234
ENST00000415954	ENSG00000135297	MTO1	0.414521	1	19	0.307921	part1	0.58642	0.711694	0.497283	0.445292	0.565492	0.534532	0.64715	0.606237
ENST00000479226	ENSG00000065029	ZNF76	0.81813	1	28	0.307939	part2	0.894569	0.754493	0.937083	0.138346	0.105632	0.760002	0.674332	1.25586
ENST00000461810	ENSG00000068878	PSME4	0.526282	1	19	0.307947	part1	0.068226	0.104741	0.021834	0.01969	0.073076	0.037361	0.047372	0.048484
ENST00000311461	ENSG00000173085	COQ2	0.683026	1	27	0.307973	part2	2.3916	2.10954	2.65888	1.75204	1.68828	2.39906	2.15854	3.26436
ENST00000468380	ENSG00000240024	LINC00888	0.418942	1	21	0.307991	part1	3.05194	2.95768	2.92688	2.74845	2.69208	2.74991	2.62626	3.89946
ENST00000596643	ENSG00000269439	AC010618.3	0.51805	1	20	0.307993	part1	0.603909	0.537559	0.562297	0.173526	0.399734	0.234315	0.454185	0.819219
ENST00000393795	ENSG00000131470	PSMC3IP	0.45643	1	20	0.307997	part1	0.950422	1.09651	0.922961	0.954491	0.348235	0.899425	0.549718	1.03879
ENST00000409906	ENSG00000103363	ELOB	0.601313	1	21	0.308008	part1	48.5687	47.9109	23.987	21.6313	17.4875	21.6644	19.78	61.2067
ENST00000532320	ENSG00000177225	GATD1	0.472736	1	20	0.308018	part1	3.07603	3.59729	3.16738	1.58373	1.48041	2.15575	2.75104	3.31311
ENST00000470703	ENSG00000204576	PRR3	0.417977	1	19	0.308018	part1	2.96507	3.00314	3.23693	2.36185	2.45561	2.68816	2.66168	3.65798
ENST00000509182	ENSG00000086189	DIMT1	0.563776	1	21	0.308039	part1	1.14326	1.55605	0.926334	0.194169	0.383168	0.705729	0.662256	1.01201
ENST00000487174	ENSG00000160055	TMEM234	0.422912	1	20	0.308047	part1	1.05357	1.34166	0.942395	1.05312	0.792648	0.936702	0.942013	1.02483
ENST00000462445	ENSG00000122862	SRGN	0.441487	1	20	0.308057	part1	0.50155	0.574004	0.530919	0.455302	0.338672	0.328891	0.40576	0.552454
ENST00000589558	ENSG00000187244	BCAM	0.569635	1	21	0.308059	part1	0.24582	0.333271	0.170878	0.119095	0.102814	0.113865	0.096143	0.218774
ENST00000376566	ENSG00000102103	PQBP1	0.517539	1	19	0.308119	part1	3.12563	2.88716	2.33143	0.41765	1.16119	3.44315	2.10316	4.13135
ENST00000481587	ENSG00000121864	ZNF639	0.486303	1	19	0.30812	part1	0.099282	0.116756	0.071651	0.110141	0.026755	0.082734	0.048984	0.106081
ENST00000563749	ENSG00000167526	RPL13	0.508501	1	21	0.308154	part1	2.77848	3.18104	1.51239	1.8635	1.62834	2.12576	1.58496	3.05691
ENST00000440162	ENSG00000225172	AC096631.1	0.652564	1	19	0.308165	part1	0.047576	0.071368	0.019064	0	0	0.014204	0.048876	0.035341
ENST00000288087	ENSG00000213920	MDP1	0.441159	1	19	0.308175	part1	0.670162	0.816133	0.598406	0.502491	0.296659	0.665896	0.691135	0.688223
ENST00000348259	ENSG00000162910	MRPL55	0.68197	1	27	0.308248	part2	3.06078	3.15429	3.70522	1.74701	2.15314	3.63997	2.53402	3.71443
ENST00000509432	ENSG00000164209	SLC25A46	0.753522	1	21	0.308258	part1	0.150349	0.180174	0.032633	0.078422	0.012808	0.010731	0.024913	0.157115
ENST00000592685	ENSG00000065989	PDE4A	0.473007	1	19	0.308313	part1	0.036582	0.047055	0.029233	0.011525	0.022186	0.042078	0.027061	0.034915
ENST00000548020	ENSG00000127337	YEATS4	0.483667	1	21	0.308352	part1	1.68659	1.70877	1.58601	0.516161	1.44042	0.765442	1.53096	2.07422
ENST00000491136	ENSG00000154222	CC2D1B	0.517095	1	21	0.308374	part1	2.12442	2.29721	1.08197	1.72571	0.819622	1.26068	1.5455	2.46736
ENST00000586078	ENSG00000129353	SLC44A2	0.64466	1	21	0.308382	part1	0.481743	0.605607	0.236177	0.180148	0.056006	0.377363	0.011322	0.474713
ENST00000545930	ENSG00000167986	DDB1	0.558908	1	21	0.308389	part1	0.11133	0.142005	0.079819	0.070586	0.03045	0.050781	0.053191	0.10757
ENST00000548477	ENSG00000089060	SLC8B1	0.447738	1	21	0.308422	part1	0.948965	1.11473	0.791197	0.759712	0.592963	0.779161	0.871963	1.01305
ENST00000504152	ENSG00000204580	DDR1	0.470569	1	19	0.308448	part1	0.304941	0.362577	0.181588	0.268236	0.348051	0.051164	0.263143	0.321011
ENST00000637024	ENSG00000283199	C13orf46	0.623001	1	20	0.308457	part1	0.297044	0.460614	0.187042	0	0.109826	0	0.285816	0.205241
ENST00000599335	ENSG00000196235	SUPT5H	0.464353	1	19	0.308458	part1	9.02558	10.5148	9.3359	3.41652	4.41871	9.60242	6.97906	9.71989
ENST00000602642	ENSG00000124074	ENKD1	0.42131	1	20	0.308491	part1	0.6842	0.762987	0.54963	0.706472	0.610873	0.626208	0.553066	0.770604
ENST00000367033	ENSG00000076356	PLXNA2	0.445834	1	21	0.308557	part1	1.23026	1.19961	1.05374	0.891285	0.939931	0.999863	1.07099	1.55715
ENST00000504187	ENSG00000174227	PIGG	0.649472	1	20	0.30863	part1	0.633237	1.00877	0.330558	0	0.421523	0.193745	0.161486	0.409665
ENST00000370626	ENSG00000119986	AVPI1	0.437021	1	20	0.30863	part1	51.2081	59.3145	54.7274	36.596	33.8815	42.6134	45.9237	55.3976
ENST00000559491	ENSG00000092098	RNF31	0.414876	1	20	0.308669	part1	0.309105	0.342542	0.300543	0.258772	0.28401	0.341018	0.227865	0.349665
ENST00000411710	ENSG00000228763	LIMS1-AS1	0.731194	1	27	0.308684	part2	0.081735	0.069363	0.110101	0.017961	0.069324	0.074076	0.06414	0.113587
ENST00000608286	ENSG00000272872	AP000525.1	0.412946	1	19	0.308689	part1	3.53978	3.94845	3.86533	2.62308	2.93264	3.26347	3.61732	3.97881
ENST00000567883	ENSG00000187741	FANCA	0.448994	1	21	0.308691	part1	2.08058	2.31596	1.85884	1.29556	1.83927	1.48668	1.79087	2.34336
ENST00000355938	ENSG00000159199	ATP5MC1	0.664971	1	27	0.308751	part2	36.5294	38.6166	43.8451	26.8724	33.0158	37.3465	30.8344	43.1675
ENST00000558007	ENSG00000100938	GMPR2	0.400656	1	19	0.308797	part1	0.948736	1.11648	0.895537	0.917366	0.879982	1.02082	0.882103	1.00704
ENST00000634778	ENSG00000075151	EIF4G3	0.422083	1	19	0.308804	part1	4.54869	5.90371	3.58605	4.1719	3.08908	3.93447	5.38671	4.27753
ENST00000553838	ENSG00000100577	GSTZ1	0.52164	1	21	0.308827	part1	0.161772	0.169663	0.084932	0.115953	0.041199	0.098919	0.139271	0.192293
ENST00000035307	ENSG00000033100	CHPF2	0.394972	1	19	0.308879	part1	19.9503	23.7245	20.6483	19.6578	19.3548	19.1033	20.175	20.9143
ENST00000474879	ENSG00000100258	LMF2	0.430402	1	21	0.308887	part1	8.84765	10.267	8.38172	8.75622	5.40483	8.52559	6.83871	9.52885
ENST00000569862	ENSG00000102901	CENPT	0.556613	1	21	0.308986	part1	1.2581	1.52701	0.721409	0.479719	0.377732	1.02069	0.643812	1.28649
ENST00000315580	ENSG00000182196	ARL6IP4	0.411523	1	19	0.309005	part1	1.31563	1.65204	1.28704	1.11635	1.03327	1.47695	1.17462	1.28985
ENST00000310611	ENSG00000174151	CYB561D1	0.476085	1	20	0.309037	part1	1.05754	1.01318	0.932057	0.288856	0.521672	1.03323	0.989936	1.35124
ENST00000496710	ENSG00000114790	ARHGEF26	0.636447	1	21	0.309081	part1	0.748405	0.635642	0.58006	0	0.500476	0.30256	0	1.03724
ENST00000555829	ENSG00000187097	ENTPD5	0.426399	1	20	0.309104	part1	0.381566	0.417639	0.394574	0.3013	0.304928	0.332456	0.327186	0.435121
ENST00000634722	ENSG00000169118	CSNK1G1	0.480454	1	20	0.309139	part1	0.362252	0.38444	0.377576	0.035235	0.29409	0.304101	0.256045	0.425019
ENST00000614565	ENSG00000179242	CDH4	0.435649	1	21	0.309198	part1	0.096519	0.095778	0.092074	0.093597	0.059948	0.080057	0.078573	0.119762
ENST00000521877	ENSG00000103335	PIEZO1	0.65093	1	26	0.309239	part2	0.642931	0.782953	0.721423	0.49969	0.747108	0.582998	0.611726	0.653089
ENST00000514990	ENSG00000004399	PLXND1	0.440328	1	19	0.309261	part1	1.07307	1.37831	0.95401	0.975391	0.660255	0.505522	1.31491	1.01831
ENST00000588808	ENSG00000105290	APLP1	0.52388	1	19	0.309292	part1	0.822642	0.95658	0.466034	0	0.928289	0.505342	0.517519	0.880436
ENST00000576629	ENSG00000238083	LRRC37A2	0.451679	1	19	0.309305	part1	0.557135	0.605305	0.612445	0.507731	0.014093	0.501511	0.550744	0.63871
ENST00000507213	ENSG00000171497	PPID	0.427224	1	19	0.309351	part1	2.21853	2.67982	1.95012	1.78963	1.49144	1.8787	2.50481	2.2731
ENST00000497366	ENSG00000239377	AC073111.1	0.649262	1	19	0.309397	part1	0.098148	0.047895	0.053305	0.070893	0	0.047115	0	0.17108
ENST00000431558	ENSG00000230082	PRRT3-AS1	0.645058	1	27	0.30943	part2	4.73202	4.46939	5.0208	4.79348	4.605	4.42353	4.80625	6.09116
ENST00000425669	ENSG00000240291	AL450384.2	0.449427	1	21	0.30948	part1	1.61071	2.00359	1.40215	1.24512	1.20619	1.22612	1.29619	1.59017
ENST00000490257	ENSG00000167110	GOLGA2	0.467635	1	20	0.309493	part1	0.397443	0.361023	0.300469	0.279913	0.158404	0.369038	0.35399	0.525608
ENST00000485934	ENSG00000119431	HDHD3	0.493299	1	21	0.309511	part1	2.70272	2.73709	2.65432	1.60016	1.73419	1.65207	1.32859	3.2923
ENST00000642364	ENSG00000101126	ADNP	0.865678	1	28	0.309584	part2	0.082826	0.071094	0.128445	0	0	0.061427	0	0.11352
ENST00000575349	ENSG00000153066	TXNDC11	0.865742	1	29	0.309643	part2	0.100866	0.138303	0.054903	0.078295	0.001464	0.001135	0.141082	0.08648
ENST00000582557	ENSG00000264538	SUZ12P1	0.537116	1	21	0.309679	part1	2.00433	2.1987	1.15294	1.20385	0.764205	0.990037	1.46665	2.26914
ENST00000284376	ENSG00000154222	CC2D1B	0.504181	1	21	0.309687	part1	4.5557	5.35703	4.09135	2.18643	2.86725	2.63494	2.68665	4.79786
ENST00000490827	ENSG00000072422	RHOBTB1	0.490546	1	20	0.309701	part1	0.24618	0.20973	0.138435	0.243983	0.117618	0.152706	0.172691	0.338887
ENST00000443147	ENSG00000007541	PIGQ	0.542376	1	21	0.309704	part1	0.387208	0.387043	0.348246	0.080044	0.162099	0.27611	0.188303	0.475902
ENST00000562686	ENSG00000168488	ATXN2L	0.544461	1	21	0.309716	part1	0.50047	0.643729	0.2573	0.292682	0.266059	0.257345	0.278522	0.471603
ENST00000506969	ENSG00000250995	AL391280.1	0.461191	1	21	0.309725	part1	0.462642	0.461367	0.328846	0.274714	0.384913	0.340462	0.416059	0.569611
ENST00000522648	ENSG00000147689	FAM83A	0.456093	1	21	0.309753	part1	2.41077	2.94929	1.74264	1.7785	2.20184	2.10165	1.4566	2.42272
ENST00000533415	ENSG00000004897	CDC27	0.46523	1	21	0.309774	part1	0.109009	0.119357	0.092556	0.076045	0.08143	0.076561	0.077792	0.123433
ENST00000527076	ENSG00000090581	GNPTG	0.439196	1	20	0.309788	part1	1.54517	1.74616	1.54765	1.06354	1.02682	1.28616	1.44461	1.6964
ENST00000424306	ENSG00000234062	AL390879.1	0.574264	1	21	0.309798	part1	0.490034	0.61755	0.323761	0.236376	0.161798	0.208467	0.242198	0.474103
ENST00000613452	ENSG00000274020	LINC01138	0.50944	1	21	0.309802	part1	3.80479	4.54926	2.4771	2.04337	2.66039	2.62708	2.0182	3.92722
ENST00000437601	ENSG00000227630	LINC01132	0.543834	1	20	0.309819	part1	0.084993	0.062936	0.065505	0.046107	0.029104	0.02742	0.061888	0.126302
ENST00000569421	ENSG00000103091	WDR59	0.466061	1	21	0.309828	part1	0.199379	0.189818	0.167904	0.109547	0.178903	0.094697	0.186074	0.254219
ENST00000407835	ENSG00000093009	CDC45	0.836696	1	21	0.309832	part1	1.50442	2.25062	0	0	0	0.221341	0.726337	1.10045
ENST00000547081	ENSG00000151135	TMEM263	0.630191	1	21	0.309834	part1	3.77484	5.37653	2.65062	0.63258	0.864626	0.573198	2.42842	3.03196
ENST00000494709	ENSG00000156500	FAM122C	0.621283	1	20	0.309866	part1	0.037121	0.051413	0.003989	0.011998	0.01107	0.013661	0.032246	0.031163
ENST00000517350	ENSG00000120533	ENY2	0.402241	1	19	0.309904	part1	3.35897	4.1477	3.14872	3.12549	2.95254	3.04664	3.83364	3.33198
ENST00000574265	ENSG00000007038	PRSS21	0.746867	1	30	0.309922	part2	23.469	25.1949	25.9812	21.3752	10.7824	10.4611	24.0394	27.0615
ENST00000463370	ENSG00000124164	VAPB	0.56864	1	21	0.309925	part1	0.027817	0.026116	0.013947	0.009783	0.018344	0.010564	0.015372	0.035721
ENST00000636405	ENSG00000102805	CLN5	0.481464	1	19	0.309937	part1	0.168539	0.162362	0.133491	0.130832	0.121497	0.199727	0	0.212783
ENST00000295802	ENSG00000042445	RETSAT	0.402872	1	19	0.309953	part1	15.6744	15.9185	15.9762	12.9661	15.0676	15.4986	15.4457	18.9773
ENST00000551165	ENSG00000084112	SSH1	0.436124	1	21	0.309962	part1	0.278067	0.30546	0.245024	0.256722	0.191198	0.22657	0.240239	0.313473
ENST00000593442	ENSG00000042753	AP2S1	0.419223	1	19	0.309984	part1	2.13462	2.17564	1.90477	1.71198	1.79411	2.29441	1.8345	2.57586
ENST00000348993	ENSG00000176700	SCAND2P	0.403524	1	20	0.310022	part1	0.853981	0.943842	0.771464	0.926989	0.717703	0.837764	0.817659	0.95666
ENST00000578238	ENSG00000188612	SUMO2	0.454082	1	20	0.310029	part1	2.98323	3.42084	2.60763	2.99515	1.8375	2.16445	1.96365	3.21824
ENST00000468602	ENSG00000204410	MSH5	0.479952	1	21	0.310048	part1	0.136494	0.150655	0.085318	0.097169	0.132896	0.120375	0.041147	0.152986
ENST00000476970	ENSG00000117360	PRPF3	0.45728	1	21	0.310056	part1	2.09338	2.17706	2.0482	1.84231	1.28872	1.19307	1.64071	2.48109
ENST00000272433	ENSG00000144040	SFXN5	0.476054	1	21	0.310059	part1	4.51167	3.87238	3.34161	2.50892	3.43905	2.93617	3.78904	6.16686
ENST00000526268	ENSG00000175634	RPS6KB2	0.436914	1	20	0.310076	part1	6.52522	7.22695	6.80324	4.61963	5.77919	4.63286	5.28603	7.29168
ENST00000481386	ENSG00000110651	CD81	0.48051	1	21	0.310105	part1	1.85052	1.8932	0.765118	1.4606	1.69817	0.959869	1.56761	2.22357
ENST00000479722	ENSG00000155287	SLC25A28	0.458996	1	21	0.310113	part1	4.02996	4.20903	3.69502	2.46249	2.22457	3.2967	3.63809	4.75604
ENST00000552207	ENSG00000205323	SARNP	0.432617	1	19	0.310115	part1	1.41999	1.43278	1.42237	0.365479	1.39846	1.39379	1.42509	1.72605
ENST00000602269	ENSG00000167378	IRGQ	0.514167	1	21	0.310144	part1	0.192193	0.244832	0.134995	0.136914	0.113075	0.093905	0.106556	0.182564
ENST00000531614	ENSG00000173599	PC	0.526541	1	21	0.310146	part1	0.570937	0.514646	0.418455	0.365697	0.364916	0.252954	0.253171	0.755181
ENST00000488840	ENSG00000163382	NAXE	0.46388	1	19	0.310152	part1	1.45172	1.92253	1.18307	0.872765	1.56019	1.23722	0.556236	1.30632
ENST00000487548	ENSG00000112701	SENP6	0.513304	1	21	0.310205	part1	0.348588	0.441792	0.284629	0.157246	0.301907	0.183142	0.138462	0.333253
ENST00000518887	ENSG00000081059	TCF7	0.673314	1	21	0.310217	part1	0.246647	0.393536	0.142752	0.000977	0.115022	0.092145	0.034821	0.154796
ENST00000478558	ENSG00000143553	SNAPIN	0.412676	1	20	0.310264	part1	1.50492	1.64827	1.27655	1.2468	1.54855	1.40266	1.4285	1.69717
ENST00000401576	ENSG00000162928	PEX13	0.47729	1	21	0.310275	part1	3.05213	3.32812	2.67883	0.928078	2.19222	1.98182	2.99189	3.45652
ENST00000497188	ENSG00000176444	CLK2	0.443142	1	21	0.310285	part1	5.91644	6.23635	5.91043	4.24016	4.06806	4.63064	5.11134	6.91486
ENST00000495400	ENSG00000072135	PTPN18	0.61412	1	21	0.310303	part1	0.260531	0.3466	0.218178	0.054085	0.079737	0.173677	0.001822	0.232371
ENST00000475782	ENSG00000041880	PARP3	0.49379	1	21	0.310371	part1	0.785535	0.844876	0.634821	0.28863	0.510999	0.52793	0.632131	0.900445
ENST00000559064	ENSG00000137872	SEMA6D	0.765633	1	21	0.310413	part1	0.06954	0.034326	0.029014	0.015498	0.000769	0.022289	0.000975	0.120058
ENST00000603164	ENSG00000270802	AC005776.1	0.481327	1	21	0.310436	part1	0.332166	0.428694	0.144827	0.200902	0.256741	0.269031	0.281412	0.309038
ENST00000442908	ENSG00000183444	OR7E38P	0.402007	1	19	0.310443	part1	6.24439	6.56355	7.13001	5.47685	5.17349	6.0386	6.1015	7.30642
ENST00000430591	ENSG00000163029	SMC6	0.404838	1	19	0.310497	part1	0.495651	0.542036	0.469528	0.532601	0.476819	0.355098	0.512586	0.558528
ENST00000481365	ENSG00000131100	ATP6V1E1	0.458533	1	19	0.310512	part1	1.98928	1.82777	1.70901	0.837449	1.65702	2.5066	0.854953	2.58929
ENST00000451664	ENSG00000115073	ACTR1B	0.471512	1	19	0.310536	part1	4.80112	4.79915	5.28407	2.45836	2.73265	3.44784	3.40596	5.8604
ENST00000502904	ENSG00000169045	HNRNPH1	0.500663	1	21	0.310555	part1	0.536288	0.589684	0.401467	0.467136	0.269653	0.291955	0.291987	0.600797
ENST00000426094	ENSG00000007392	LUC7L	0.422051	1	20	0.310561	part1	1.21264	1.30509	1.164	1.26893	0.872321	0.958138	1.08346	1.38685
ENST00000592120	ENSG00000118900	UBN1	0.42988	1	20	0.310619	part1	0.593421	0.687244	0.355609	0.504939	0.559702	0.616405	0.496906	0.629682
ENST00000409970	ENSG00000105928	GSDME	0.631484	1	20	0.310741	part1	2.94223	4.03322	0.593081	1.33274	0	2.65165	0.947977	2.49288
ENST00000592874	ENSG00000063244	U2AF2	0.458648	1	19	0.310766	part1	0.555879	0.537494	0.561578	0.493517	0.338309	0.418997	0.298772	0.695267
ENST00000489158	ENSG00000171311	EXOSC1	0.426785	1	19	0.310775	part1	0.898708	0.923765	1.00409	0.647195	0.613818	0.735035	0.883744	1.06926
ENST00000534656	ENSG00000186166	CCDC84	0.468402	1	21	0.310798	part1	2.76623	3.60801	2.33415	2.47493	2.0204	1.64887	1.62275	2.52607
ENST00000474546	ENSG00000125633	CCDC93	0.490282	1	21	0.310807	part1	1.7883	2.14816	1.31306	1.21927	1.02438	1.14193	1.28307	1.81717
ENST00000645506	ENSG00000095002	MSH2	0.768905	1	20	0.310844	part1	1.29279	1.19567	1.20497	0	0.013955	0	0.03103	1.67041
ENST00000509975	ENSG00000171566	PLRG1	0.534082	1	21	0.310854	part1	0.042633	0.056867	0.036066	0.014634	0.015891	0.022848	0.030118	0.037548
ENST00000434784	ENSG00000133466	C1QTNF6	0.65158	1	21	0.310913	part1	0.007752	0.009094	0	0.004083	0.003843	0	0.005353	0.007987
ENST00000561107	ENSG00000250988	SNHG21	0.436348	1	19	0.310916	part1	1.39961	1.39004	1.29122	0.581613	1.28106	1.44864	1.21225	1.71182
ENST00000548496	ENSG00000111057	KRT18	0.441618	1	19	0.310916	part1	1.95598	2.40924	1.88584	1.36258	1.03773	1.28024	2.38784	1.92569
ENST00000432581	ENSG00000253729	PRKDC	0.47549	1	19	0.310932	part1	0.704722	0.518988	0.581489	0.436113	0.480216	0.561858	0.440358	1.04267
ENST00000561245	ENSG00000103995	CEP152	0.478294	1	21	0.31095	part1	0.287174	0.372749	0.212877	0.179686	0.25376	0.135589	0.225341	0.263515
ENST00000561222	ENSG00000259315	ACTG1P17	0.568068	1	21	0.310975	part1	0.17227	0.119851	0.054647	0.073867	0.06841	0.110169	0.114042	0.261746
ENST00000584760	ENSG00000072310	SREBF1	0.473522	1	19	0.310975	part1	1.40823	1.35772	1.45459	0.424488	0.883886	1.1705	1.10129	1.76238
ENST00000515063	ENSG00000153113	CAST	0.606166	1	21	0.311019	part1	0.209595	0.304852	0.134668	0.065784	0.098928	0.071135	0.06726	0.159351
ENST00000572721	ENSG00000167978	SRRM2	0.465261	1	21	0.311034	part1	3.52075	4.05136	3.13578	2.73947	1.93353	2.50167	2.69926	3.74728
ENST00000465423	ENSG00000114054	PCCB	0.674989	1	21	0.311039	part1	0.134746	0.17811	0.066619	0.056474	0	0	0.085453	0.120256
ENST00000296674	ENSG00000186468	RPS23	0.416577	1	21	0.31111	part1	74.6117	84.2625	67.9143	72.9921	51.7411	69.9986	73.2315	80.9499
ENST00000564537	ENSG00000103253	HAGHL	0.515682	1	21	0.31113	part1	0.738114	0.808929	0.601536	0.53132	0.42383	0.671296	0	0.825224
ENST00000560331	ENSG00000259562	AC090607.2	0.417112	1	20	0.311137	part1	1.52424	1.74595	1.57695	1.519	1.41248	1.1178	1.21961	1.62864
ENST00000527744	ENSG00000179950	PUF60	0.468563	1	19	0.311139	part1	0.269798	0.362436	0.194147	0.184774	0.325071	0.185546	0.093834	0.234796
ENST00000580291	ENSG00000235530	AC087294.1	0.446921	1	19	0.311266	part1	0.263116	0.252418	0.240519	0.153448	0.137719	0.325542	0.188748	0.329676
ENST00000576232	ENSG00000224870	AL391244.1	0.504714	1	21	0.311284	part1	0.140657	0.167052	0.061947	0.126712	0.06795	0.056007	0.130705	0.144051
ENST00000359428	ENSG00000126883	NUP214	0.40272	1	19	0.311298	part1	0.653467	0.649775	0.569918	0.747577	0.571382	0.610137	0.614145	0.795829
ENST00000578552	ENSG00000169727	GPS1	0.664172	1	27	0.311299	part2	3.21034	3.31706	3.62815	2.67366	2.40527	3.42193	2.87147	3.78525
ENST00000463307	ENSG00000071462	BUD23	0.415186	1	21	0.311302	part1	29.337	30.3149	26.2968	22.6159	28.5942	26.3353	28.8998	34.5876
ENST00000534767	ENSG00000213693	SEC14L1P1	0.440316	1	20	0.311337	part1	0.287446	0.336332	0.246277	0.205959	0.214743	0.292776	0.213676	0.299386
ENST00000244711	ENSG00000124733	MEA1	0.464516	1	21	0.311375	part1	23.0325	27.1384	15.1317	19.2506	14.5785	15.8264	20.4842	23.7994
ENST00000461263	ENSG00000146701	MDH2	0.432695	1	21	0.311387	part1	15.9475	17.3519	15.4668	13.4159	10.3733	13.0529	14.8382	17.9149
ENST00000462381	ENSG00000106077	ABHD11	0.4253	1	19	0.311394	part1	0.874795	1.07522	0.739924	0.780158	0.741204	0.895426	0.639291	0.859175
ENST00000545034	ENSG00000100439	ABHD4	0.636735	1	19	0.311395	part1	0.25199	0.482664	0.060508	0.0729	0.130588	0.052541	0.145082	0.074476
ENST00000617960	ENSG00000143486	EIF2D	0.41058	1	19	0.311413	part1	1.13131	1.32333	1.11198	0.927557	0.860303	1.00374	1.31151	1.17809
ENST00000221859	ENSG00000105258	POLR2I	0.41713	1	19	0.311415	part1	7.05811	7.13301	7.21509	7.021	4.40154	6.76263	6.26971	8.47347
ENST00000369655	ENSG00000203876	ADD3-AS1	0.51267	1	19	0.311421	part1	0.060857	0.084227	0.027867	0.067727	0.042847	0	0.047222	0.050233
ENST00000369727	ENSG00000156384	SFR1	0.792927	1	27	0.311423	part2	2.48399	3.34627	1.33956	2.55792	0.40096	0.239124	2.93015	2.1459
ENST00000530945	ENSG00000172757	CFL1	0.514318	1	21	0.311464	part1	1.43552	1.29556	1.06601	1.07376	0.63446	0.850162	0.727826	1.87775
ENST00000560052	ENSG00000166173	LARP6	0.671888	1	28	0.311472	part2	0.48534	0.428334	0.543563	0.387836	0.479878	0.387798	0.469284	0.644438
ENST00000247161	ENSG00000126767	ELK1	0.397067	1	19	0.311478	part1	18.218	21.0514	18.9281	17.9174	16.6364	18.4324	16.8987	19.2193
ENST00000525893	ENSG00000255237	AC138230.1	0.468344	1	20	0.311524	part1	0.561616	0.567927	0.430433	0.271504	0.291327	0.490272	0.562855	0.673156
ENST00000345721	ENSG00000145730	PAM	0.41651	1	21	0.311565	part1	11.254	12.8885	10.0591	10.7355	11.012	8.92287	9.87239	11.9784
ENST00000512729	ENSG00000179046	TRIML2	0.498576	1	20	0.311582	part1	4.13283	5.31657	2.22402	4.03885	1.78316	2.57569	2.71797	3.81451
ENST00000301215	ENSG00000167625	ZNF526	0.658315	1	28	0.31159	part2	4.2936	4.50159	4.76421	3.57738	3.8935	4.41866	4.3635	4.98437
ENST00000519965	ENSG00000161013	MGAT4B	0.428984	1	20	0.311601	part1	4.79567	5.41031	5.03826	3.31963	3.63522	4.16319	4.32964	5.18436
ENST00000600466	ENSG00000196961	AP2A1	0.469828	1	21	0.311608	part1	0.900561	0.869491	0.687091	0.518273	0.466751	0.728277	0.860735	1.11989
ENST00000491410	ENSG00000078618	NRDC	0.44412	1	19	0.311613	part1	35.5433	38.5084	35.2618	32.7889	36.4	1.60973	36.705	40.0108
ENST00000595125	ENSG00000169136	ATF5	0.421699	1	19	0.311626	part1	1.3206	1.35383	1.4758	1.15735	1.29577	1.07562	0.806836	1.56325
ENST00000556293	ENSG00000198805	PNP	0.669177	1	26	0.311674	part2	0.977465	1.37203	1.00346	1.01132	0.639372	0.924175	1.06883	0.786574
ENST00000490637	ENSG00000153250	RBMS1	0.439583	1	21	0.311688	part1	0.534222	0.662603	0.479451	0.4922	0.378435	0.435457	0.39943	0.517038
ENST00000635828	ENSG00000008086	CDKL5	0.716728	1	21	0.311689	part1	0.004565	0.003904	0.002342	0	0	0.003407	0	0.006077
ENST00000504839	ENSG00000163625	WDFY3	0.448495	1	19	0.311707	part1	0.053973	0.067579	0.050784	0.042287	0.057653	0.018119	0.043957	0.051501
ENST00000545556	ENSG00000051825	MPHOSPH9	0.818385	1	28	0.31172	part2	0.215563	0.145134	0.325194	0.041211	0.039447	0.164083	0.086222	0.33073
ENST00000466420	ENSG00000137218	FRS3	0.540864	1	21	0.311756	part1	0.126192	0.111269	0.0725	0.086851	0.084296	0.06515	0.034732	0.167217
ENST00000466969	ENSG00000127481	UBR4	0.519713	1	21	0.311757	part1	0.377059	0.420155	0.330671	0.232586	0.166965	0.136134	0.251263	0.41215
ENST00000595632	ENSG00000105393	BABAM1	0.644643	1	26	0.311771	part2	10.5988	11.2558	12.0895	9.61744	10.653	10.8938	10.4492	12.1407
ENST00000347941	ENSG00000126432	PRDX5	0.397843	1	19	0.311807	part1	12.6002	13.5488	13.3594	11.9652	13.1131	12.3351	10.39	14.261
ENST00000527743	ENSG00000180773	SLC36A4	0.479416	1	21	0.311848	part1	0.133983	0.125359	0.121302	0.088452	0.123508	0.078639	0.054526	0.1702
ENST00000484971	ENSG00000100226	GTPBP1	0.580071	1	20	0.31186	part1	0.431429	0.481968	0.086414	0.060099	0.201561	0.199354	0.453984	0.469907
ENST00000507185	ENSG00000113068	PFDN1	0.521819	1	21	0.31188	part1	0.117018	0.169158	0.060362	0.071977	0.082927	0.078714	0.049753	0.088926
ENST00000567576	ENSG00000088682	COQ9	0.456491	1	20	0.311897	part1	2.35501	2.70298	1.9756	1.5888	2.44681	1.90081	1.07781	2.49252
ENST00000372635	ENSG00000166681	BEX3	0.430047	1	21	0.312055	part1	2.46159	2.69647	1.94846	1.7048	2.30279	2.31307	2.18535	2.73016
ENST00000532590	ENSG00000110074	FOXRED1	0.717758	1	27	0.312063	part2	0.4142	0.55853	0.221447	0.497586	0.179903	0.176397	0.622838	0.354466
ENST00000415062	ENSG00000226706	AL161452.1	0.429802	1	20	0.312084	part1	0.588087	0.664948	0.530599	0.601268	0.321049	0.508226	0.53865	0.631252
ENST00000484563	ENSG00000143106	PSMA5	0.400706	1	20	0.312086	part1	23.9357	26.182	21.9303	21.2988	23.2857	24.3826	23.8085	26.578
ENST00000549935	ENSG00000012822	CALCOCO1	0.515661	1	21	0.312094	part1	0.530016	0.628318	0.460025	0.298472	0.190594	0.321759	0.324159	0.539826
ENST00000564766	ENSG00000089280	FUS	0.463506	1	20	0.312107	part1	2.18348	2.4442	2.23469	1.63353	1.17068	1.59715	1.46141	2.36816
ENST00000441378	ENSG00000237039	AC018738.1	0.645347	1	27	0.312107	part2	12.5559	12.834	12.9447	12.9479	12.1118	11.3567	13.0913	14.8395
ENST00000621040	ENSG00000263001	GTF2I	0.427537	1	19	0.312169	part1	1.30193	1.29234	1.32824	1.13772	1.02697	0.946321	1.14494	1.57621
ENST00000457336	ENSG00000237753	AC079922.2	0.534145	1	21	0.312174	part1	0.823167	1.20382	0.553866	0.502203	0.401777	0.485351	0.356483	0.609806
ENST00000491166	ENSG00000150403	TMCO3	0.463509	1	19	0.312208	part1	0.213161	0.289008	0.170101	0.187636	0.060082	0.203222	0.1691	0.180485
ENST00000460010	ENSG00000164889	SLC4A2	0.727375	1	28	0.312208	part2	0.500155	0.396415	0.591568	0.27318	0.218297	0.469148	0.369525	0.705322
ENST00000369509	ENSG00000173218	VANGL1	0.846688	1	29	0.312218	part2	0.18683	0.285973	0.066703	0.042994	0.109467	0.028	0.331626	0.125493
ENST00000566419	ENSG00000157045	NTAN1	0.543472	1	19	0.312286	part1	0.399147	0.683113	0.125996	0.376972	0.185903	0.384716	0	0.195785
ENST00000623761	ENSG00000169727	GPS1	0.401971	1	19	0.312287	part1	24.5064	26.9773	26.347	20.8286	21.4428	26.3106	21.8197	26.9901
ENST00000436380	ENSG00000196642	RABL6	0.445228	1	21	0.312311	part1	3.99572	3.8926	3.77537	3.3276	2.49489	2.98955	3.35429	4.90559
ENST00000220509	ENSG00000104142	VPS18	0.453001	1	21	0.312313	part1	13.3243	13.1851	12.2871	10.0447	8.64292	10.2946	10.2465	16.1537
ENST00000495509	ENSG00000112511	PHF1	0.437273	1	21	0.312335	part1	5.71697	6.35372	4.37133	5.29233	4.24186	4.5731	5.07667	6.23319
ENST00000644341	ENSG00000105929	ATP6V0A4	0.455019	1	21	0.312359	part1	0.787542	0.716244	0.626213	0.694593	0.578847	0.682562	0.437423	1.01739
ENST00000544671	ENSG00000010219	DYRK4	0.480181	1	19	0.312386	part1	0.397307	0.331244	0.315189	0.483156	0.287359	0.164216	0.126808	0.543196
ENST00000640755	ENSG00000203799	CCDC162P	0.486834	1	21	0.312391	part1	0.02694	0.032545	0.019092	0.020908	0.01805	0.019767	0.01298	0.026653
ENST00000602660	ENSG00000156398	SFXN2	0.453964	1	21	0.312395	part1	0.186243	0.182517	0.127609	0.180464	0.149081	0.102211	0.157607	0.227318
ENST00000479370	ENSG00000154305	MIA3	0.448622	1	20	0.312414	part1	1.92406	2.20205	1.40967	1.37502	1.20756	1.62787	1.94907	2.03247
ENST00000553805	ENSG00000100479	POLE2	0.459119	1	21	0.312428	part1	3.06257	2.8391	2.40445	2.6721	2.66316	2.18489	1.62349	3.90074
ENST00000215071	ENSG00000099341	PSMD8	0.50592	1	19	0.312437	part1	14.2597	19.8061	7.86256	6.06342	15.8881	8.87098	5.8869	11.5743
ENST00000466349	ENSG00000029639	TFB1M	0.532174	1	21	0.312441	part1	0.320407	0.289537	0.27394	0.169223	0.075071	0.168399	0.214778	0.415453
ENST00000430725	ENSG00000179364	PACS2	0.434554	1	20	0.312495	part1	0.257852	0.286111	0.23367	0.255377	0.118764	0.198919	0.266818	0.281076
ENST00000414079	ENSG00000205758	CRYZL1	0.442961	1	19	0.312496	part1	0.215012	0.262451	0.203434	0.140911	0.113485	0.222615	0.184674	0.210484
ENST00000506037	ENSG00000169241	SLC50A1	0.465143	1	20	0.312512	part1	1.60367	1.48321	1.52339	1.01933	1.02849	1.05686	1.27248	2.04457
ENST00000588822	ENSG00000181038	METTL23	0.677096	1	27	0.312574	part2	1.21446	1.09702	1.37193	0.845125	0.937711	1.28275	1.17102	1.57378
ENST00000609475	ENSG00000272977	AL008721.2	0.446059	1	20	0.312574	part1	0.181062	0.199298	0.186641	0.087843	0.117348	0.16092	0.166483	0.198801
ENST00000496047	ENSG00000168883	USP39	0.44118	1	21	0.312587	part1	0.665548	0.68822	0.551406	0.499327	0.406088	0.579658	0.660296	0.775292
ENST00000494306	ENSG00000135940	COX5B	0.454535	1	19	0.312589	part1	1.77196	1.55378	1.66549	1.16137	0.998397	1.57876	1.39855	2.34282
ENST00000393360	ENSG00000050748	MAPK9	0.424634	1	19	0.312626	part1	2.27137	2.25194	2.13825	1.08031	2.39421	2.13051	2.10105	2.74204
ENST00000633223	ENSG00000282206	AC233280.19	0.475942	1	19	0.312663	part1	0.412051	0.342364	0.229824	0.137891	0.338031	0.434869	0.31038	0.56336
ENST00000569526	ENSG00000185164	NOMO2	0.512088	1	21	0.312669	part1	0.374726	0.418109	0.190805	0.192016	0.224316	0.252008	0.282654	0.405541
ENST00000556439	ENSG00000092094	OSGEP	0.483181	1	21	0.312706	part1	1.13388	1.37305	0.808349	0.78649	0.466068	0.865517	0.951926	1.119
ENST00000600059	ENSG00000142235	LMTK3	0.477797	1	21	0.312709	part1	0.178043	0.190991	0.153039	0.127447	0.138963	0.086601	0.116113	0.200223
ENST00000548577	ENSG00000219200	RNASEK	0.40759	1	21	0.312716	part1	28.0773	30.5724	27.6134	24.2492	27.6799	22.9648	27.9904	31.1354
ENST00000510492	ENSG00000131188	PRR7	0.740556	1	19	0.312783	part1	0.916101	0.07103	0.392182	0.043275	0.482764	0.049173	0.058661	1.94164
ENST00000432120	ENSG00000244332	AL138759.1	0.493654	1	21	0.312797	part1	2.42031	2.2359	1.63823	1.47259	1.43711	1.47786	1.91067	3.08133
ENST00000496838	ENSG00000102804	TSC22D1	0.428216	1	19	0.312813	part1	2.60379	3.55875	1.96125	2.02127	2.46684	2.52859	2.13645	2.16116
ENST00000223127	ENSG00000106397	PLOD3	0.644463	1	27	0.312827	part2	46.907	48.482	50.7757	40.8779	44.1046	50.4826	44.8291	54.5566
ENST00000464757	ENSG00000203667	COX20	0.434685	1	20	0.31283	part1	4.66785	4.2333	3.82018	3.82232	4.50284	3.12082	4.13919	6.02013
ENST00000600149	ENSG00000224543	SNRPGP15	0.444519	1	19	0.312862	part1	3.72755	4.30828	3.09982	4.01468	2.3344	2.67787	2.76158	3.87843
ENST00000600748	ENSG00000104980	TIMM44	0.415536	1	19	0.312899	part1	1.82108	2.03877	1.855	1.64998	1.1497	1.61074	1.92046	1.96007
ENST00000421787	ENSG00000026297	RNASET2	0.59831	1	21	0.312903	part1	1.53713	1.83656	0.963323	0.941385	1.3379	0.055454	0	1.53871
ENST00000471372	ENSG00000198887	SMC5	0.434027	1	21	0.31291	part1	0.78949	0.831837	0.699628	0.618698	0.656135	0.620841	0.694648	0.901634
ENST00000471651	ENSG00000117448	AKR1A1	0.408357	1	21	0.312924	part1	7.43296	8.64326	7.17404	6.01728	7.33093	7.14459	6.74766	7.67694
ENST00000494050	ENSG00000182504	CEP97	0.553542	1	21	0.31293	part1	0.330217	0.360321	0.191699	0.291718	0.087642	0.201026	0.07894	0.364606
ENST00000485349	ENSG00000204351	SKIV2L	0.652562	1	26	0.312941	part2	2.11712	1.88505	2.32106	1.95387	1.7746	2.22755	2.10048	2.76295
ENST00000422090	ENSG00000213024	NUP62	0.402188	1	19	0.312976	part1	12.0383	12.91	13.1107	11.4662	10.6434	11.3228	10.6295	13.5155
ENST00000460716	ENSG00000241061	RPL5P1	0.42487	1	21	0.312989	part1	1.17204	1.1596	0.882493	1.09941	1.15638	1.06952	0.861065	1.41292
ENST00000636173	ENSG00000283405	AL121759.2	0.453117	1	19	0.313022	part1	0.625319	0.619761	0.616309	0.719863	0.434796	0.192507	0.447479	0.752501
ENST00000508604	ENSG00000138750	NUP54	0.709575	1	21	0.313061	part1	3.04209	4.10309	0.336705	0.381288	0.921367	0.819005	1.5188	2.57197
ENST00000409985	ENSG00000064933	PMS1	0.512881	1	20	0.313093	part1	0.333963	0.2623	0.148005	0.252278	0.134126	0.264265	0.214313	0.470296
ENST00000607459	ENSG00000272153	AL365330.1	0.427116	1	20	0.313108	part1	2.33613	2.55425	2.12193	2.07607	1.57297	1.89131	2.34506	2.57062
ENST00000519243	ENSG00000134013	LOXL2	0.552177	1	21	0.313132	part1	2.85054	4.05433	1.7056	1.3855	1.45872	1.36453	1.4685	2.19837
ENST00000621330	ENSG00000278635	AC141557.2	0.59894	1	21	0.313149	part1	0.216345	0.290584	0.143773	0.074805	0.055741	0.128752	0.059479	0.18384
ENST00000470610	ENSG00000080224	EPHA6	0.439634	1	21	0.313149	part1	0.967296	0.98884	0.966066	0.730762	0.720402	0.834497	0.685359	1.13269
ENST00000424785	ENSG00000079150	FKBP7	0.410203	1	20	0.313168	part1	0.912248	1.01607	0.82349	0.766669	0.964939	0.759235	0.873833	0.984546
ENST00000613190	ENSG00000263069	AC124319.2	0.457301	1	20	0.313169	part1	0.299067	0.327018	0.307752	0.256355	0.114124	0.29063	0.164327	0.328786
ENST00000568989	ENSG00000103275	UBE2I	0.487061	1	21	0.313181	part1	1.59353	1.79788	1.17464	1.24382	0.824963	0.927598	1.18743	1.6967
ENST00000393924	ENSG00000172354	GNB2	0.62562	1	20	0.313185	part1	13.9482	18.2335	1.30235	12.9174	3.4305	6.55103	2.45015	12.355
ENST00000528327	ENSG00000196922	ZNF252P	0.519742	1	19	0.313198	part1	0.040302	0.050934	0.026374	0.010974	0.027068	0.044787	0.009608	0.037343
ENST00000503302	ENSG00000157107	FCHO2	0.414885	1	19	0.313208	part1	0.210767	0.256272	0.187773	0.178849	0.197099	0.247447	0.137728	0.20579
ENST00000465681	ENSG00000146540	C7orf50	0.530565	1	21	0.313222	part1	1.05594	0.839981	0.741441	0.522059	0.345062	0.582083	0.792053	1.47519
ENST00000453426	ENSG00000204261	PSMB8-AS1	0.483619	1	19	0.313243	part1	0.507614	0.636061	0.402404	0.415436	0.351408	0.00053	0.560406	0.476738
ENST00000447170	ENSG00000138018	SELENOI	0.818852	1	21	0.313258	part1	2.05668	1.894	0	0	1.4524	0	0	2.61467
ENST00000234831	ENSG00000116209	TMEM59	0.408977	1	21	0.313276	part1	8.09872	9.44528	8.04635	7.23379	7.78583	7.17469	7.11816	8.30757
ENST00000525941	ENSG00000255284	AP006621.3	0.484733	1	19	0.313295	part1	0.542247	0.719232	0.257357	0.377656	0.344413	0.310892	0.549383	0.469206
ENST00000530623	ENSG00000175634	RPS6KB2	0.501374	1	21	0.313299	part1	0.62666	0.834119	0.204013	0.412606	0.498048	0.367698	0.506768	0.539319
ENST00000568507	ENSG00000166946	CCNDBP1	0.554872	1	19	0.313318	part1	1.1184	1.60281	0.669714	0	0.811044	0	1.38271	0.848235
ENST00000225512	ENSG00000108379	WNT3	0.435784	1	19	0.313318	part1	1.34452	1.84518	1.04506	1.00957	1.08266	1.20156	1.21693	1.10143
ENST00000462436	ENSG00000070669	ASNS	0.492734	1	19	0.313327	part1	0.777979	1.13254	0.570323	0.534218	0.468152	0.109109	0.874288	0.572345
ENST00000444411	ENSG00000155229	MMS19	0.485728	1	21	0.31333	part1	0.371266	0.373563	0.353751	0.155109	0.189688	0.307217	0.248664	0.439975
ENST00000561555	ENSG00000103502	CDIPT	0.443778	1	20	0.313334	part1	0.312832	0.335606	0.319223	0.193797	0.246261	0.265402	0.226563	0.349861
ENST00000646873	ENSG00000160221	C21orf33	0.59399	1	21	0.313363	part1	0.030514	0.028844	0.018741	0.004287	0.018985	0.008469	0.016009	0.037918
ENST00000227868	ENSG00000110435	PDHX	0.412328	1	21	0.313388	part1	20.2505	21.9118	19.7375	18.7977	17.6902	17.9671	17.9042	22.4556
ENST00000423742	ENSG00000223959	AFG3L1P	0.500387	1	21	0.313405	part1	1.10397	1.23324	1.09544	0.52833	0.49421	0.622206	0.776765	1.18519
ENST00000485852	ENSG00000164904	ALDH7A1	0.519858	1	21	0.313447	part1	0.293756	0.317581	0.142993	0.172087	0.157093	0.262858	0.130455	0.325741
ENST00000308963	ENSG00000173237	C11orf86	0.485911	1	21	0.31345	part1	2.82667	3.04469	2.46361	1.84258	2.00291	1.66163	1.57006	3.14647
ENST00000495267	ENSG00000005483	KMT2E	0.451531	1	19	0.313454	part1	1.87212	1.90475	1.52546	2.1891	1.37309	0.707029	1.45998	2.19558
ENST00000534355	ENSG00000211450	SELENOH	0.400925	1	20	0.313458	part1	26.1529	26.5135	22.8249	23.994	25.999	25.4021	26.4489	30.7671
ENST00000469556	ENSG00000117308	GALE	0.475861	1	21	0.313517	part1	0.331005	0.403477	0.302575	0.221049	0.167653	0.225333	0.246174	0.321199
ENST00000591949	ENSG00000205155	PSENEN	0.454876	1	19	0.313524	part1	1.33583	1.39084	1.47257	0.382832	1.1142	1.07531	1.06097	1.53391
ENST00000506182	ENSG00000135317	SNX14	0.484426	1	19	0.313582	part1	0.504358	0.749122	0.140919	0.494455	0.343682	0.308262	0.424371	0.354797
ENST00000279147	ENSG00000149716	ORAOV1	0.630132	1	19	0.313604	part1	0.023477	0.043571	0.00194	0.011976	0.005892	0.005775	0.0183	0.007714
ENST00000551861	ENSG00000161638	ITGA5	0.500069	1	21	0.313604	part1	0.307517	0.38586	0.193695	0.253125	0.1381	0.199527	0.195771	0.287113
ENST00000551642	ENSG00000166153	DEPDC4	0.524095	1	21	0.313616	part1	0.553335	0.555883	0.233204	0.338716	0.15355	0.363409	0.513169	0.655053
ENST00000439290	ENSG00000148343	MIGA2	0.462828	1	20	0.313641	part1	4.6432	4.34313	4.56497	3.67588	1.43775	3.94447	3.55901	5.81777
ENST00000158762	ENSG00000072818	ACAP1	0.480276	1	21	0.313658	part1	0.0536	0.064245	0.043267	0.023065	0.020054	0.051611	0.046818	0.052942
ENST00000459676	ENSG00000168297	PXK	0.452096	1	21	0.313659	part1	0.32305	0.406732	0.252235	0.268355	0.294235	0.144865	0.288392	0.300057
ENST00000569118	ENSG00000181019	NQO1	0.520862	1	21	0.313701	part1	2.88758	3.80362	2.42262	1.60248	1.878	0.899724	1.66458	2.51358
ENST00000461743	ENSG00000223501	VPS52	0.441398	1	21	0.313704	part1	0.445433	0.5271	0.35076	0.436147	0.239886	0.389827	0.380197	0.447281
ENST00000278612	ENSG00000149308	NPAT	0.449234	1	21	0.313724	part1	4.25877	4.40935	3.52817	4.03015	2.79362	2.68328	3.60763	4.90668
ENST00000500258	ENSG00000248092	NNT-AS1	0.834851	1	29	0.31373	part2	0.904825	0.918537	1.25926	0	0.824865	0	0.026569	1.06063
ENST00000614633	ENSG00000277763	AL138995.1	0.618483	1	21	0.313765	part1	0.025853	0.02211	0.013267	0	0.018202	0.019296	0	0.034333
ENST00000462687	ENSG00000143622	RIT1	0.546265	1	21	0.31378	part1	0.074961	0.073131	0.031582	0.063368	0.045227	0.039347	0.018824	0.090705
ENST00000580606	ENSG00000160392	C19orf47	0.570556	1	19	0.313795	part1	0.032598	0.027786	0.039032	0	0.014753	0.02433	0	0.043399
ENST00000479819	ENSG00000186141	POLR3C	0.673454	1	26	0.313814	part2	0.132449	0.177458	0.109112	0.088857	0.147263	0.084837	0.130852	0.112055
ENST00000380087	ENSG00000102054	RBBP7	0.409001	1	19	0.313829	part1	5.16173	5.08754	4.63491	5.72577	4.3151	4.23446	4.85602	6.19821
ENST00000528465	ENSG00000129484	PARP2	0.550773	1	21	0.313899	part1	0.207249	0.189989	0.121133	0.090719	0.092275	0.138144	0.09616	0.262902
ENST00000372441	ENSG00000204052	LRRC73	0.475125	1	21	0.31394	part1	0.173356	0.200823	0.13627	0.107083	0.134246	0.12985	0.102456	0.177916
ENST00000568149	ENSG00000260954	AL133297.1	0.747873	1	21	0.313949	part1	0.264644	0.254202	0.09425	0	0.058994	0.086538	0.044365	0.324005
ENST00000326737	ENSG00000180423	HARBI1	0.416927	1	19	0.313978	part1	1.87478	2.04081	1.9025	1.97932	1.47148	1.48408	1.51302	2.05537
ENST00000496903	ENSG00000119912	IDE	0.417109	1	21	0.313979	part1	0.412015	0.497624	0.372499	0.398569	0.364242	0.337926	0.360415	0.402499
ENST00000559005	ENSG00000100911	PSME2	0.536189	1	21	0.313991	part1	0.269201	0.367001	0.179676	0.172341	0.10666	0.135008	0.147852	0.221051
ENST00000528659	ENSG00000141971	MVB12A	0.432226	1	20	0.314006	part1	0.815895	0.940474	0.654027	0.806888	0.672929	0.821462	0.457759	0.841877
ENST00000585722	ENSG00000105518	TMEM205	0.724549	1	27	0.314014	part2	0.126692	0.196903	0.093037	0.145436	0.033101	0.068458	0.1533	0.079765
ENST00000490924	ENSG00000006715	VPS41	0.422577	1	19	0.314027	part1	0.126842	0.116558	0.110147	0.156862	0.085927	0.098143	0.100715	0.160421
ENST00000591996	ENSG00000087157	PGS1	0.41376	1	19	0.314027	part1	1.65434	1.69952	1.57553	1.25093	1.34976	1.75695	1.53093	1.9142
ENST00000513508	ENSG00000121073	SLC35B1	0.50379	1	21	0.314029	part1	0.154683	0.190012	0.14382	0.135975	0.088103	0.108354	0.008813	0.14778
ENST00000551276	ENSG00000257727	CNPY2	0.444104	1	21	0.314036	part1	9.10118	10.0455	7.61298	6.74284	6.87753	7.93166	7.11153	9.83455
ENST00000599259	ENSG00000269352	PTOV1-AS2	0.473913	1	19	0.314038	part1	2.38378	1.89916	2.43244	1.43535	1.2334	1.77548	1.54964	3.3077
ENST00000546923	ENSG00000161996	WDR90	0.453803	1	21	0.314079	part1	2.80352	3.27668	2.37366	2.44814	1.84929	2.50833	1.56401	2.84586
ENST00000611274	ENSG00000274565	AC080038.1	0.475728	1	19	0.314127	part1	1.49707	2.04171	1.18199	0.69137	0.801097	1.02614	1.55141	1.22692
ENST00000327906	ENSG00000010318	PHF7	0.449592	1	20	0.314144	part1	0.179943	0.192175	0.136437	0.072269	0.131352	0.178255	0.182816	0.200587
ENST00000527611	ENSG00000117682	DHDDS	0.812535	1	21	0.314165	part1	0.099304	0.128036	0.019427	0	0	0.005263	0.048214	0.088649
ENST00000247003	ENSG00000105671	DDX49	0.651561	1	27	0.314167	part2	17.9161	17.1298	20.0935	15.0333	15.3779	19.6166	16.4287	21.9813
ENST00000474955	ENSG00000105726	ATP13A1	0.439843	1	21	0.314181	part1	6.85017	7.03221	5.29354	5.88863	4.80812	5.01477	6.76207	7.92079
ENST00000521349	ENSG00000158669	GPAT4	0.470753	1	21	0.314187	part1	0.484486	0.525531	0.426216	0.322955	0.153627	0.379093	0.451633	0.531913
ENST00000419989	ENSG00000119333	WDR34	0.548174	1	21	0.314233	part1	1.07533	1.29562	0.833959	0.805394	0.650884	0.294099	0.2362	1.05103
ENST00000476786	ENSG00000227212	PFN1P6	0.515757	1	21	0.314238	part1	2.76676	3.0232	2.73623	1.61397	1.16742	1.36767	1.38128	3.01458
ENST00000591991	ENSG00000160633	SAFB	0.426675	1	19	0.314258	part1	0.619174	0.730051	0.492964	0.463326	0.440886	0.638821	0.611332	0.620949
ENST00000642637	ENSG00000111642	CHD4	0.946677	1	21	0.31427	part1	0.194805	0.400025	0.010592	0.012032	0.002246	0.007597	0.002442	0.024936
ENST00000395706	ENSG00000177427	MIEF2	0.980223	1	21	0.314279	part1	0.133357	0.130589	0.004839	0	0	0.001086	0.002634	0.160281
ENST00000550192	ENSG00000197111	PCBP2	0.442328	1	19	0.31431	part1	1.43925	1.8635	1.27557	1.24282	1.01987	0.749106	1.48564	1.27621
ENST00000435366	ENSG00000126005	MMP24OS	0.451263	1	21	0.314314	part1	6.97838	7.03574	5.89313	5.19885	4.51778	5.04882	6.33893	8.18774
ENST00000368657	ENSG00000074935	TUBE1	0.484036	1	21	0.314317	part1	2.22658	2.61082	1.88278	1.68516	1.01547	1.6967	1.27092	2.24637
ENST00000591292	ENSG00000067836	ROGDI	0.496859	1	21	0.314351	part1	2.36803	2.54206	1.64544	2.07429	1.05815	1.13364	1.7167	2.62289
ENST00000233596	ENSG00000115255	REEP6	0.431716	1	20	0.314381	part1	1.3866	1.57485	1.41204	0.980195	1.05283	1.17761	1.18296	1.44901
ENST00000511050	ENSG00000039319	ZFYVE16	0.449124	1	21	0.314386	part1	0.0548	0.053539	0.045342	0.033958	0.048845	0.041446	0.044085	0.065869
ENST00000557987	ENSG00000140299	BNIP2	0.567092	1	20	0.314387	part1	1.04247	0.68184	0.660087	0.000741	0.801442	0.635862	0.433083	1.59148
ENST00000330175	ENSG00000167100	SAMD14	0.581208	1	20	0.314404	part1	0.016593	0.024454	0	0.016585	0.010014	0.004853	0.006504	0.011629
ENST00000259939	ENSG00000137393	RNF144B	0.411434	1	20	0.314413	part1	0.790465	0.857153	0.720031	0.708912	0.69069	0.683884	0.79281	0.866379
ENST00000638691	ENSG00000124155	PIGT	0.446228	1	21	0.314459	part1	1.27749	1.43821	0.26057	1.21697	1.0761	1.25165	1.23616	1.34669
ENST00000617722	ENSG00000215126	CBWD6	0.490637	1	19	0.314499	part1	0.275827	0.20147	0.194162	0.169404	0.252683	0.205254	0.088903	0.399639
ENST00000601736	ENSG00000006015	REX1BD	0.403993	1	19	0.314511	part1	2.26822	2.7443	2.00628	2.12956	2.12864	1.98826	2.38675	2.19928
ENST00000529976	ENSG00000215440	NPEPL1	0.468222	1	21	0.314569	part1	0.70204	0.843348	0.587199	0.480994	0.449013	0.535643	0.481727	0.686265
ENST00000474340	ENSG00000196305	IARS	0.466123	1	19	0.314599	part1	0.214115	0.287398	0.141283	0.145766	0.214153	0.13152	0.146687	0.178983
ENST00000247866	ENSG00000090266	NDUFB2	0.451543	1	21	0.31461	part1	20.9227	21.4886	18.4211	12.2115	15.3135	17.1561	17.6751	24.0923
ENST00000475407	ENSG00000136935	GOLGA1	0.491794	1	19	0.314628	part1	0.017813	0.020248	0.013569	0.018797	0.009696	0.005268	0.011072	0.018455
ENST00000334304	ENSG00000152990	ADGRA3	0.387193	1	19	0.314646	part1	8.8067	9.94787	8.5201	8.76364	9.1694	8.76505	9.07991	9.23457
ENST00000555771	ENSG00000259146	AC005476.2	0.65119	1	27	0.314666	part2	1.17116	1.33275	1.1253	1.1143	1.22537	0.98143	1.35301	1.2179
ENST00000607959	ENSG00000105698	USF2	0.531061	1	19	0.314694	part1	0.468447	0.441879	0.452911	0.462746	0.026912	0.353394	0.018398	0.578152
ENST00000530388	ENSG00000196914	ARHGEF12	0.542239	1	21	0.31476	part1	0.008123	0.01087	0.006165	0.006443	0.002717	0.006329	4.8e-05	0.006714
ENST00000544958	ENSG00000186635	ARAP1	0.578334	1	20	0.314764	part1	0.05052	0.039417	0.049121	0.014097	0.006646	0.026756	0.020329	0.070464
ENST00000591153	ENSG00000168259	DNAJC7	0.535674	1	20	0.314782	part1	0.042404	0.032386	0.016782	0	0.039685	0.030927	0.029286	0.059819
ENST00000312234	ENSG00000175376	EIF1AD	0.418857	1	21	0.314786	part1	8.55678	8.986	8.20464	6.75732	6.88629	7.49356	8.37284	9.63997
ENST00000463116	ENSG00000116754	SRSF11	0.456446	1	20	0.314797	part1	4.03759	5.26436	3.10721	3.57892	2.78424	2.59006	3.21319	3.52398
ENST00000508203	ENSG00000138794	CASP6	0.475578	1	19	0.314811	part1	0.23836	0.184468	0.134459	0.200479	0.139839	0.215182	0.144847	0.334224
ENST00000561454	ENSG00000140262	TCF12	0.75905	1	21	0.314812	part1	0.038963	0.045902	0.029186	0.005682	0	0.004388	0	0.038801
ENST00000465625	ENSG00000163728	TTC14	0.713588	1	27	0.31484	part2	0.204157	0.344962	0.145613	0.201443	0.089052	0.115716	0.218107	0.099227
ENST00000412473	ENSG00000213277	MARCKSL1P1	0.630647	1	20	0.314853	part1	0.112575	0.170901	0.072171	0	0	0.083422	0.053755	0.073972
ENST00000463094	ENSG00000204410	MSH5	0.458508	1	20	0.314865	part1	0.564954	0.760289	0.43416	0.479027	0.428315	0.395751	0.381642	0.468928
ENST00000368005	ENSG00000158796	DEDD	0.629854	1	21	0.314868	part1	3.50779	3.90231	3.2964	0.07236	0.06135	3.07227	0.044513	3.73032
ENST00000563599	ENSG00000091651	ORC6	0.550734	1	21	0.314874	part1	1.02878	1.13303	0.589119	0.422604	0.504286	0.947382	0.201832	1.10536
ENST00000377716	ENSG00000122696	SLC25A51	0.658762	1	26	0.314897	part2	2.80959	2.71867	2.93369	2.05806	2.89772	2.42977	2.402	3.39391
ENST00000551878	ENSG00000166783	MARF1	0.521169	1	21	0.314911	part1	0.106259	0.094221	0.06329	0.081951	0.047348	0.051124	0.06621	0.136846
ENST00000250092	ENSG00000129226	CD68	0.421421	1	21	0.314921	part1	2.15467	2.40726	2.09766	1.88165	2.05089	1.76723	1.59587	2.2799
ENST00000475310	ENSG00000078618	NRDC	0.435221	1	21	0.314933	part1	1.94609	2.10603	1.85566	1.75164	1.33706	1.57709	1.49729	2.12715
ENST00000568522	ENSG00000261461	UBE2MP1	0.42113	1	21	0.314977	part1	5.30678	5.13024	4.62339	4.35391	4.31607	4.78747	5.07783	6.41102
ENST00000492233	ENSG00000123472	ATPAF1	0.464955	1	19	0.314982	part1	0.238939	0.223133	0.169995	0.249023	0.113152	0.158771	0.181877	0.296409
ENST00000470260	ENSG00000146826	C7orf43	0.570632	1	21	0.315014	part1	2.96943	3.26252	2.87828	0.590208	0.396599	1.65048	1.57715	3.1943
ENST00000487465	ENSG00000125037	EMC3	0.430356	1	21	0.315088	part1	6.61579	7.30323	6.24728	5.25963	4.97525	5.80144	5.50864	7.07752
ENST00000377419	ENSG00000096654	ZNF184	0.627204	1	21	0.315118	part1	2.68672	2.66155	2.03733	0	2.28944	0	0.740874	3.1777
ENST00000587038	ENSG00000244036	AC073320.1	0.660618	1	21	0.31514	part1	0.058819	0.080666	0	0.017364	0.025078	0.029394	0.023998	0.047059
ENST00000262319	ENSG00000100726	TELO2	0.417871	1	19	0.315143	part1	11.489	11.5112	11.9804	10.0399	8.60167	10.6115	9.55325	13.4561
ENST00000528199	ENSG00000185122	HSF1	0.668758	1	20	0.315149	part1	0.084295	0.142239	0.007867	0.037004	0.01118	0.054595	0.021788	0.040843
ENST00000595974	ENSG00000130726	TRIM28	0.433528	1	19	0.315155	part1	3.72262	3.90322	2.78858	2.86912	2.3193	4.12455	3.33253	4.18607
ENST00000569795	ENSG00000137817	PARP6	0.40129	1	19	0.315164	part1	2.11814	2.13775	1.88194	2.01122	1.90057	2.20051	2.03269	2.46476
ENST00000262812	ENSG00000105669	COPE	0.410646	1	20	0.315171	part1	39.3548	42.8228	42.5747	36.0289	32.2923	37.0655	31.2476	42.6905
ENST00000567000	ENSG00000091651	ORC6	0.397607	1	21	0.315174	part1	18.344	18.4956	17.1922	17.3832	18.2799	17.5284	17.7963	21.3632
ENST00000439298	ENSG00000225032	AL162586.1	0.412968	1	20	0.315196	part1	0.61394	0.683599	0.548728	0.553942	0.496409	0.62996	0.53961	0.650162
ENST00000418109	ENSG00000172037	LAMB2	0.425399	1	19	0.3152	part1	0.670007	0.806869	0.636969	0.386589	0.632787	0.724473	0.490243	0.648683
ENST00000537762	ENSG00000256542	AC148477.2	0.579945	1	21	0.315205	part1	0.538599	0.633879	0.522003	0	0.340942	0	0.374613	0.536147
ENST00000482895	ENSG00000242970	AC068522.1	0.668571	1	26	0.315209	part2	0.495589	0.617616	0.382913	0.497687	0.409428	0.34733	0.575449	0.458951
ENST00000482737	ENSG00000160785	SLC25A44	0.566533	1	21	0.315236	part1	1.77573	2.50029	1.02136	0.646241	0.700083	0.780118	1.16207	1.3569
ENST00000639422	ENSG00000121897	LIAS	0.528217	1	21	0.315262	part1	0.127866	0.125029	0.104506	0.077499	0.037993	0.100102	0.042066	0.152592
ENST00000643722	ENSG00000197102	DYNC1H1	0.481186	1	20	0.315298	part1	0.026147	0.023238	0.023279	0.013622	0.012123	0.023226	0.017055	0.033443
ENST00000419390	ENSG00000196912	ANKRD36B	0.737798	1	21	0.315302	part1	0.784122	0.57684	0.569072	0.055684	0.17935	0.059361	0.020299	1.12583
ENST00000368874	ENSG00000143393	PI4KB	0.456795	1	21	0.315326	part1	3.94626	4.01669	1.35745	2.92633	3.35011	3.52828	3.71991	4.55179
ENST00000431203	ENSG00000237691	IFNWP2	0.472147	1	20	0.315452	part1	0.770692	0.68344	0.524108	0.397954	0.506916	0.701547	0.600743	0.988901
ENST00000533926	ENSG00000070081	NUCB2	0.718581	1	21	0.31548	part1	0.319296	0.360209	0.106406	0	0	0	0.289924	0.33249
ENST00000412670	ENSG00000116793	PHTF1	0.474085	1	21	0.315496	part1	2.10613	2.2664	1.45444	1.26102	1.42383	1.5536	1.71242	2.30297
ENST00000644824	ENSG00000285162	AC004593.3	0.614295	1	21	0.31552	part1	0.222115	0.221731	0.185623	0.02572	0.118863	0.041882	0.069856	0.260019
ENST00000438337	ENSG00000228492	RAB11FIP1P1	0.469584	1	19	0.31557	part1	1.45459	1.52457	1.59891	0.955571	0.834872	0.964222	0.852845	1.63014
ENST00000576037	ENSG00000141503	MINK1	0.487406	1	19	0.31561	part1	1.23887	0.964539	1.11881	0.871106	1.19811	0.280243	0.659795	1.72181
ENST00000591984	ENSG00000104969	SGTA	0.433767	1	19	0.315641	part1	0.463171	0.551833	0.419808	0.277017	0.277015	0.40474	0.536811	0.452294
ENST00000490120	ENSG00000239779	WBP1	0.427236	1	19	0.315646	part1	9.02978	9.24429	9.61375	5.58019	7.36486	8.42337	7.36946	10.3332
ENST00000471223	ENSG00000116213	WRAP73	0.423079	1	19	0.315654	part1	0.512017	0.606832	0.491537	0.448879	0.295786	0.443914	0.531658	0.503133
ENST00000583418	ENSG00000166347	CYB5A	0.520156	1	21	0.315664	part1	0.977794	0.956175	0.449026	0.543919	0.366181	0.730946	0.76735	1.16351
ENST00000556986	ENSG00000126214	KLC1	0.442353	1	19	0.31567	part1	1.69659	1.68539	1.59156	0.793581	1.06464	1.72338	1.60212	1.9925
ENST00000532492	ENSG00000133884	DPF2	0.499836	1	21	0.315693	part1	0.845886	0.929498	0.459314	0.450796	0.633585	0.675298	0.462126	0.903977
ENST00000493553	ENSG00000117360	PRPF3	0.481573	1	20	0.315736	part1	0.305545	0.398961	0.227802	0.273232	0.159048	0.238956	0.142636	0.263117
ENST00000619883	ENSG00000278356	AC005911.1	0.470183	1	20	0.315799	part1	0.673156	0.812172	0.533087	0.461664	0.364009	0.659099	0.383978	0.646165
ENST00000593912	ENSG00000105053	VRK3	0.464229	1	21	0.3158	part1	0.684344	0.761903	0.576138	0.45915	0.402766	0.43396	0.628844	0.72067
ENST00000539746	ENSG00000109072	VTN	0.839739	1	25.5	0.315829	part2	0.055826	0.010648	0.041856	0	0.023156	0.018547	0	0.110186
ENST00000461873	ENSG00000198728	LDB1	0.439601	1	21	0.315864	part1	0.518672	0.562414	0.439162	0.425294	0.371428	0.476462	0.380826	0.560888
ENST00000635600	ENSG00000267002	AC060780.1	0.481407	1	21	0.315869	part1	0.793786	0.910248	0.764639	0.530148	0.534127	0.396002	0.482109	0.808886
ENST00000479692	ENSG00000147889	CDKN2A	0.508302	1	21	0.315874	part1	0.77862	0.897042	0.699365	0.489488	0.646194	0.071752	0.477552	0.78921
ENST00000486086	ENSG00000006704	GTF2IRD1	0.50399	1	19	0.315895	part1	1.38767	1.2396	1.39768	0.887169	0.622911	0.665239	0.750189	1.76546
ENST00000426335	ENSG00000149182	ARFGAP2	0.895867	1	19	0.315968	part1	0.685731	0.000118	0	0.237954	0.014258	0	4.1e-05	1.4843
ENST00000593360	ENSG00000131351	HAUS8	0.410038	1	20	0.315988	part1	4.78286	4.96612	4.919	4.28799	4.54894	3.70827	4.31355	5.3871
ENST00000550033	ENSG00000094914	AAAS	0.411308	1	19	0.316013	part1	1.46891	1.68808	1.37523	1.40613	1.15205	1.61273	1.1066	1.49116
ENST00000367815	ENSG00000143153	ATP1B1	0.466378	1	21	0.316063	part1	34.3969	37.0712	33.6889	10.5512	34.0494	30.6653	15.5658	37.361
ENST00000635997	ENSG00000049759	NEDD4L	0.602189	1	19	0.316072	part1	0.100999	0.011117	0.00708	0.006596	0.196422	0	0.000929	0.207328
ENST00000475642	ENSG00000085998	POMGNT1	0.443173	1	19	0.316111	part1	1.08277	0.966916	0.827254	0.800625	1.18669	0.623721	0.865294	1.3755
ENST00000328078	ENSG00000182890	GLUD2	0.403104	1	19	0.316118	part1	1.00531	0.985046	1.02768	0.901853	0.898691	0.922426	0.958241	1.18972
ENST00000585318	ENSG00000130159	ECSIT	0.60859	1	21	0.316118	part1	0.600402	0.612176	0.332851	0.23297	0.366383	0.289248	0	0.686617
ENST00000532072	ENSG00000117410	ATP6V0B	0.450327	1	20	0.316127	part1	1.45151	1.64359	1.2612	0.656515	1.46813	0.990957	1.22756	1.49635
ENST00000305494	ENSG00000166575	TMEM135	0.414543	1	21	0.316133	part1	0.772849	0.838563	0.644675	0.709845	0.635534	0.732794	0.729638	0.833185
ENST00000569474	ENSG00000039523	RIPOR1	0.442607	1	20	0.316133	part1	0.174652	0.210616	0.085317	0.157379	0.136403	0.14497	0.171545	0.167095
ENST00000217426	ENSG00000101444	AHCY	0.39977	1	19	0.316135	part1	39.4935	38.7235	41.9924	36.6216	35.7575	36.9529	36.2447	46.7092
ENST00000510864	ENSG00000164306	PRIMPOL	0.510069	1	21	0.316155	part1	0.393199	0.351062	0.25723	0.157965	0.200116	0.346991	0.232191	0.499328
ENST00000303236	ENSG00000172071	EIF2AK3	0.412927	1	20	0.316179	part1	2.73513	2.92707	2.69943	2.82811	2.35497	1.8901	2.52605	2.98827
ENST00000586281	ENSG00000160633	SAFB	0.525477	1	21	0.31624	part1	0.754789	0.803042	0.481178	0.257997	0.226671	0.531367	0.658019	0.828829
ENST00000425278	ENSG00000145332	KLHL8	0.537307	1	20	0.316262	part1	5.01798	7.01696	3.1316	1.40072	2.17826	4.64534	2.30719	3.83147
ENST00000466742	ENSG00000161204	ABCF3	0.424812	1	19	0.316278	part1	1.93914	1.79208	1.61097	1.78974	1.59521	1.95976	1.34564	2.39982
ENST00000300976	ENSG00000167487	KLHL26	0.579358	1	20	0.3163	part1	5.03597	5.37507	0.538149	0.455808	5.05612	0.582976	4.92668	5.51038
ENST00000517411	ENSG00000253716	MINCR	0.521021	1	21	0.316331	part1	2.2073	2.18385	1.73763	0	0.957156	1.61421	2.10566	2.58656
ENST00000507415	ENSG00000120727	PAIP2	0.479998	1	19	0.316342	part1	0.266277	0.385523	0.162584	0.188587	0.043922	0.180788	0.335898	0.189837
ENST00000600531	ENSG00000083844	ZNF264	0.402985	1	19	0.31635	part1	0.99608	1.02888	0.981242	1.10997	0.821728	0.890936	0.860653	1.1236
ENST00000535485	ENSG00000126746	ZNF384	0.435304	1	20	0.316368	part1	10.12	11.212	9.17014	6.58562	6.84951	10.2848	8.606	10.6559
ENST00000644697	ENSG00000124570	SERPINB6	0.444416	1	19	0.316379	part1	0.494101	0.584435	0.375083	0.513461	0.376014	0.234646	0.453068	0.483103
ENST00000614000	ENSG00000275066	SYNRG	0.407038	1	19	0.316393	part1	0.447719	0.445445	0.433641	0.458386	0.442242	0.432641	0.294383	0.52181
ENST00000477905	ENSG00000116212	LRRC42	0.450369	1	20	0.316395	part1	0.2141	0.239328	0.133636	0.218984	0.091909	0.183796	0.197381	0.223157
ENST00000422725	ENSG00000228594	FNDC10	0.421272	1	19	0.316413	part1	13.2056	13.3538	13.6681	10.3185	9.12978	12.0733	12.1445	15.1758
ENST00000485606	ENSG00000171824	EXOSC10	0.433252	1	19	0.316446	part1	0.977783	0.851498	0.770223	1.12703	0.795547	0.559951	0.789076	1.26051
ENST00000549102	ENSG00000123358	NR4A1	0.491651	1	19	0.316458	part1	0.333131	0.490011	0.195763	0.150598	0.179875	0.408518	0.153581	0.229445
ENST00000557157	ENSG00000092199	HNRNPC	0.767293	1	20	0.316482	part1	0.011694	0.02033	0.000898	0	0.010278	0	0	0.004826
ENST00000310847	ENSG00000088448	ANKRD10	0.467887	1	21	0.316501	part1	7.70306	7.95697	6.28148	5.47156	4.33215	5.69543	5.89832	8.67806
ENST00000488292	ENSG00000070610	GBA2	0.428247	1	21	0.316502	part1	2.23903	2.52989	1.9829	1.84308	1.39711	2.18588	2.03579	2.30527
ENST00000530404	ENSG00000214063	TSPAN4	0.524656	1	21	0.316525	part1	0.825196	1.01985	0.711115	0.569576	0.290169	0.344585	0.44648	0.761906
ENST00000371319	ENSG00000157216	SSBP3	0.454532	1	19	0.316533	part1	8.5832	11.592	5.10522	5.61414	11.3552	5.04201	5.42465	6.94097
ENST00000389672	ENSG00000080224	EPHA6	0.521915	1	21	0.316538	part1	0.110653	0.127888	0.088647	0.096732	0.061447	0.045461	0.027837	0.110932
ENST00000616136	ENSG00000183495	EP400	0.742107	1	28	0.31654	part2	0.257557	0.284675	0.253656	0.266041	0.043762	0.157815	0.27839	0.271331
ENST00000557524	ENSG00000258798	AL133153.2	0.489753	1	20	0.316548	part1	0.401137	0.436407	0.419829	0.191642	0.208827	0.327986	0.171861	0.429579
ENST00000568705	ENSG00000141013	GAS8	0.713508	1	21	0.316551	part1	0.138028	0.183798	0.076568	0	0	0.098472	0	0.114111
ENST00000488067	ENSG00000223416	RPS26P15	0.391817	1	19	0.316575	part1	2.86729	2.94899	2.59554	2.93971	2.71417	2.86174	2.94747	3.24086
ENST00000595443	ENSG00000104824	HNRNPL	0.454262	1	20	0.316622	part1	1.86498	1.94755	1.87998	1.3056	1.10765	1.32851	1.45451	2.0776
ENST00000396085	ENSG00000166833	NAV2	0.756178	1	21	0.316637	part1	0.000177	0.000158	0	2e-06	6e-05	1e-06	8.5e-05	0.000124
ENST00000477555	ENSG00000167815	PRDX2	0.440952	1	19	0.316668	part1	0.338181	0.322658	0.332717	0.230362	0.22257	0.332935	0.235239	0.406997
ENST00000586944	ENSG00000011304	PTBP1	0.442734	1	21	0.316689	part1	18.2123	18.8897	15.0861	13.0035	12.1322	17.5988	14.5646	20.4063
ENST00000472142	ENSG00000115738	ID2	0.610697	1	21	0.316708	part1	1.16552	0.972443	0.473386	0.472284	0.344787	0.535103	0.520342	1.54204
ENST00000524189	ENSG00000197892	KIF13B	0.410669	1	20	0.316726	part1	2.01118	1.9279	1.92901	1.77133	1.88208	1.74603	1.78384	2.41072
ENST00000559524	ENSG00000105419	MEIS3	0.647011	1	27	0.316739	part2	1.82764	1.94509	2.07867	1.58233	1.71445	1.91261	1.69983	1.99734
ENST00000493651	ENSG00000122435	TRMT13	0.617412	1	20	0.316759	part1	0.241766	0.107523	0.049851	0.08719	0.076387	0.16072	0.098748	0.41386
ENST00000535463	ENSG00000089053	ANAPC5	0.500626	1	19	0.316764	part1	0.657124	0.581123	0.682618	0.559575	0.468961	0.358054	0	0.836145
ENST00000515132	ENSG00000067113	PLPP1	0.567779	1	21	0.316784	part1	0.554572	0.684183	0.3142	0.251557	0.152732	0.370789	0.243312	0.511778
ENST00000523340	ENSG00000168575	SLC20A2	0.466922	1	21	0.316832	part1	3.89855	4.74397	3.4073	3.3278	1.36046	2.60739	3.34509	3.66215
ENST00000643061	ENSG00000164010	ERMAP	0.519204	1	21	0.316833	part1	0.148963	0.156687	0.059827	0	0.1247	0.111293	0.13947	0.164412
ENST00000304332	ENSG00000113648	H2AFY	0.406847	1	19	0.316845	part1	29.5845	33.6343	27.1539	23.2033	25.1373	32.0018	28.6332	30.1532
ENST00000479029	ENSG00000112511	PHF1	0.439287	1	19	0.316853	part1	0.930717	0.926989	0.795078	1.00299	0.700773	0.689706	0.560643	1.07958
ENST00000370548	ENSG00000267561	AC093155.3	0.48725	1	20	0.316858	part1	0.107005	0.144497	0.076831	0.096427	0.058494	0.055251	0.068271	0.086104
ENST00000496962	ENSG00000115486	GGCX	0.402973	1	19	0.316922	part1	2.43493	2.52668	2.24496	2.3938	1.98459	2.71306	2.04632	2.72135
ENST00000551180	ENSG00000257341	AL928654.3	0.739325	1	21	0.316924	part1	0.020247	0.017828	0	0	0.015168	0.007322	0	0.025711
ENST00000557377	ENSG00000100629	CEP128	0.486465	1	21	0.316932	part1	0.215201	0.205991	0.134269	0.153272	0.104154	0.19539	0.129606	0.257721
ENST00000427750	ENSG00000149115	TNKS1BP1	0.458129	1	21	0.316937	part1	10.6607	11.0193	10.3399	5.83722	6.25688	8.94765	8.40326	11.9565
ENST00000418824	ENSG00000237550	RPL9P9	0.411687	1	21	0.316955	part1	12.3131	14.4172	10.6893	10.9221	11.493	10.3379	12.0727	12.1178
ENST00000515509	ENSG00000168772	CXXC4	0.612552	1	19	0.317006	part1	0.170929	0.158907	0.072191	0	0	0.181736	0.087061	0.209262
ENST00000391916	ENSG00000197380	DACT3	0.479531	1	19	0.317011	part1	0.125094	0.10377	0.059902	0.140601	0.048606	0.093469	0.085606	0.165641
ENST00000372274	ENSG00000133678	TMEM254	0.720053	1	19	0.317011	part1	0.18534	0.265336	0.001296	0.02563	0	0.002638	0.197701	0.133872
ENST00000476541	ENSG00000148337	CIZ1	0.450592	1	20	0.317014	part1	3.61648	3.56849	3.58887	2.39949	2.04559	2.8814	2.99428	4.22289
ENST00000295321	ENSG00000163166	IWS1	0.411164	1	19	0.317048	part1	17.6286	20.6905	15.317	17.0489	14.0874	17.8148	15.3606	17.2831
ENST00000503704	ENSG00000251022	THAP9-AS1	0.470336	1	21	0.317082	part1	2.6301	2.74452	1.80062	1.39644	1.73168	1.91185	2.50028	2.91998
ENST00000389131	ENSG00000134013	LOXL2	0.639309	1	27	0.317118	part2	36.7555	37.7454	39.6253	35.3731	35.0639	38.5216	37.5945	41.4038
ENST00000489503	ENSG00000082014	SMARCD3	0.540333	1	21	0.31715	part1	0.743577	0.796903	0.687142	0.369041	0.288182	0.27345	0.376644	0.803983
ENST00000478021	ENSG00000076604	TRAF4	0.43754	1	21	0.317176	part1	2.20954	2.4809	1.85863	1.33853	1.82078	2.02629	1.91088	2.27576
ENST00000582833	ENSG00000125450	NUP85	0.617035	1	21	0.317196	part1	0.25739	0.346628	0.116028	0.064742	0.090571	0.121946	0.110283	0.207336
ENST00000428515	ENSG00000171161	ZNF672	0.647558	1	21	0.317203	part1	0.126035	0.143813	0	0.103916	0	0.112283	0	0.127384
ENST00000479737	ENSG00000244187	TMEM141	0.480326	1	21	0.317204	part1	0.991211	0.888515	0.753418	0.818063	0.623812	0.715592	0.469822	1.24501
ENST00000509620	ENSG00000164164	OTUD4	0.455848	1	19	0.317224	part1	0.240503	0.299007	0.14785	0.192086	0.124786	0.28854	0.151631	0.218538
ENST00000634914	ENSG00000100266	PACSIN2	0.51621	1	20	0.317236	part1	0.001143	0.00096	0.000769	0.000407	0.000537	0.000997	0.000573	0.0014
ENST00000415933	ENSG00000196262	PPIA	0.403643	1	20	0.317372	part1	235.044	252.056	246.416	216.264	196.271	211.546	223.685	253.495
ENST00000621618	ENSG00000278374	RF00015	0.569335	1	21	0.317377	part1	0.360695	0.38604	0.295802	0.140684	0.311027	0.047689	0.064403	0.389654
ENST00000577637	ENSG00000126351	THRA	0.489083	1	19	0.317383	part1	0.120563	0.116188	0.10674	0.123778	0.068053	0.083851	0.014297	0.143015
ENST00000423076	ENSG00000138386	NAB1	0.569586	1	20	0.317487	part1	0.337062	0.452729	0.075902	0.089082	0.178366	0.124091	0.334735	0.271765
ENST00000586591	ENSG00000267199	AP001029.2	0.570852	1	21	0.317515	part1	0.196236	0.204954	0.124901	0.07663	0.045366	0.129153	0.088495	0.216747
ENST00000528464	ENSG00000254851	AP005018.2	0.444946	1	21	0.317521	part1	1.53874	1.84179	1.37288	1.20078	1.25865	1.14695	1.06597	1.46548
ENST00000402061	ENSG00000100147	CCDC134	0.473259	1	19	0.317547	part1	0.521508	0.585502	0.365801	0.263833	0.54555	0.186795	0.465801	0.53519
ENST00000554334	ENSG00000257365	FNTB	0.727443	1	26	0.317574	part2	0.045414	0.07049	0.0246	0.014055	0.055412	0.01346	0.053826	0.026999
ENST00000335020	ENSG00000186743	TPI1P3	0.48878	1	21	0.317624	part1	0.163326	0.191268	0.080344	0.1104	0.121369	0.088505	0.137097	0.159517
ENST00000513252	ENSG00000081189	MEF2C	0.439322	1	19	0.317634	part1	0.643736	0.75153	0.530772	0.613664	0.652844	0.315351	0.473736	0.631292
ENST00000221980	ENSG00000105376	ICAM5	0.534264	1	21	0.317639	part1	1.99725	2.41683	1.40847	1.52544	1.0473	0.576334	0.923633	1.8736
ENST00000557026	ENSG00000119638	NEK9	0.485984	1	21	0.317682	part1	4.27015	4.62712	1.88969	3.16193	2.71189	2.51453	3.9388	4.54424
ENST00000366290	ENSG00000060138	YBX3	0.995212	1	21	0.317684	part1	8.94144	19.1492	0.041873	0.010421	0.02592	0.032121	0.02508	0.054929
ENST00000600004	ENSG00000099326	MZF1	0.476952	1	20	0.317713	part1	5.05633	5.5337	5.1883	4.06638	1.88185	2.81259	3.50367	5.32464
ENST00000549804	ENSG00000224078	SNHG14	0.447995	1	19	0.317717	part1	0.567872	0.503565	0.560695	0.288016	0.442751	0.506074	0.404653	0.715812
ENST00000472442	ENSG00000227500	SCAMP4	0.448967	1	21	0.317728	part1	3.75138	3.96283	2.71273	3.05597	3.21371	2.14764	3.36084	4.09259
ENST00000475081	ENSG00000168710	AHCYL1	0.450273	1	21	0.317747	part1	32.3064	35.9237	29.8242	23.0975	17.5458	22.8723	30.7906	33.4431
ENST00000636923	ENSG00000275895	U2AF1L5	0.407947	1	20	0.317808	part1	0.611854	0.635435	0.615576	0.559116	0.582114	0.600685	0.436448	0.67784
ENST00000457339	ENSG00000231023	LINC00326	0.584902	1	21	0.31782	part1	0.034624	0.029552	0.016298	0.014744	0.019297	0.012487	0.014418	0.044666
ENST00000503235	ENSG00000168884	TNIP2	0.43759	1	19	0.317838	part1	6.38444	5.79415	4.44808	7.19955	4.61355	4.39323	5.16231	7.9084
ENST00000480603	ENSG00000196262	PPIA	0.411126	1	20	0.317871	part1	58.2622	60.8798	58.8391	54.6903	42.9282	51.8558	54.2186	64.1465
ENST00000442912	ENSG00000163017	ACTG2	0.657667	1	20	0.317896	part1	0.267441	0.117415	0.079303	0.106788	0.04676	0.169251	0.035757	0.456329
ENST00000361114	ENSG00000107745	MICU1	0.655433	1	28	0.317912	part2	17.4382	17.8449	18.4912	14.1428	14.8484	17.5371	15.1624	19.5691
ENST00000295408	ENSG00000153208	MERTK	0.509437	1	21	0.317919	part1	0.023485	0.021647	0.015401	0.004813	0.015426	0.019309	0.016089	0.028639
ENST00000505341	ENSG00000169609	C15orf40	0.456163	1	21	0.31794	part1	0.88084	0.875666	0.650743	0.642863	0.483076	0.677866	0.848275	1.01386
ENST00000531653	ENSG00000165916	PSMC3	0.46441	1	21	0.317976	part1	2.02741	2.60919	1.17422	1.25196	1.68225	1.5654	1.67928	1.73928
ENST00000544029	ENSG00000111247	RAD51AP1	0.540998	1	21	0.31802	part1	6.5637	4.32031	4.28559	4.11758	1.84323	4.01183	3.25279	9.75518
ENST00000478064	ENSG00000135862	LAMC1	0.98154	1	26	0.318036	part2	0.42495	0.901611	0.010546	0.013092	0.016734	0.008288	0.679948	0.009507
ENST00000310564	ENSG00000106603	COA1	0.405062	1	19	0.318052	part1	3.97006	3.99525	3.2316	3.45369	4.38241	3.4514	3.81439	4.51699
ENST00000439694	ENSG00000234352	AC009264.1	0.569037	1	21	0.318078	part1	0.094436	0.121038	0.034583	0.071793	0.028327	0.039673	0.050404	0.081322
ENST00000568755	ENSG00000166887	VPS39	0.497732	1	21	0.318099	part1	0.145826	0.146158	0.106524	0.137177	0.051692	0.111231	0.055882	0.166345
ENST00000369044	ENSG00000130348	QRSL1	0.452149	1	21	0.318148	part1	1.76219	1.67108	1.25169	1.66288	0.807003	1.51877	1.47081	2.10554
ENST00000623179	ENSG00000279407	AC007191.1	0.455408	1	21	0.318196	part1	3.48823	3.8288	3.2976	2.56878	2.13408	2.13408	2.97474	3.64541
ENST00000482485	ENSG00000102030	NAA10	0.454745	1	21	0.318198	part1	1.47736	1.51441	1.3459	0.967097	0.839032	1.24507	1.16978	1.65102
ENST00000517489	ENSG00000156482	RPL30	0.468138	1	21	0.318198	part1	2.93118	3.26921	1.75739	1.87241	2.58654	1.9994	2.24993	3.01132
ENST00000527165	ENSG00000167701	GPT	0.520399	1	19	0.318202	part1	0.420236	0.253739	0.389545	0.345016	0.13264	0.191085	0.158743	0.646582
ENST00000287394	ENSG00000156802	ATAD2	0.496992	1	21	0.318207	part1	22.9088	23.6663	15.2936	16.4759	11.8979	11.3571	17.8404	25.4181
ENST00000645300	ENSG00000122406	RPL5	0.455019	1	21	0.31822	part1	8.86356	9.27181	7.45017	4.70357	6.62427	6.91228	7.67001	9.71807
ENST00000526870	ENSG00000030066	NUP160	0.419451	1	19	0.318223	part1	3.01927	3.56323	2.35119	3.42114	2.84516	2.03077	2.48353	2.90531
ENST00000378103	ENSG00000070610	GBA2	0.426985	1	21	0.318228	part1	7.73163	8.64428	7.59678	6.86396	5.66947	6.36481	6.11002	7.91986
ENST00000373045	ENSG00000185090	MANEAL	0.461622	1	19	0.318254	part1	0.750395	0.670785	0.759559	0.330404	0.600932	0.49456	0.564331	0.936572
ENST00000558122	ENSG00000069966	GNB5	0.450541	1	19	0.318284	part1	0.221289	0.200895	0.249504	0.186172	0.087599	0.181308	0.143197	0.272973
ENST00000430133	ENSG00000234118	RPL13AP6	0.404916	1	19	0.318298	part1	0.415311	0.488217	0.39391	0.385714	0.342624	0.337966	0.457217	0.40116
ENST00000593503	ENSG00000105202	FBL	0.498491	1	19	0.318355	part1	9.09547	10.9295	8.33046	3.23636	4.42291	9.6739	3.07942	8.54514
ENST00000421990	ENSG00000108825	PTGES3L-AARSD1	0.716416	1	27	0.318367	part2	8.56984	13.7265	6.71938	9.50369	4.2608	3.86198	10.8923	4.62166
ENST00000434363	ENSG00000230084	AC006059.1	0.591407	1	20	0.318435	part1	0.320485	0.419903	0.131706	0.315955	0.2476	0	0	0.265949
ENST00000583972	ENSG00000109111	SUPT6H	0.466644	1	21	0.318464	part1	0.570791	0.687339	0.472907	0.357128	0.475829	0.416325	0.326255	0.534096
ENST00000524752	ENSG00000077514	POLD3	0.464036	1	21	0.318474	part1	1.27258	1.27585	0.870764	0.872843	1.14744	0.859074	0.865004	1.44733
ENST00000357783	ENSG00000116793	PHTF1	0.445823	1	19	0.318484	part1	1.10996	1.24724	1.0774	0.562687	0.560659	0.888741	1.24257	1.12784
ENST00000427834	ENSG00000100359	SGSM3	0.477974	1	21	0.318487	part1	0.260242	0.234418	0.199986	0.180705	0.180153	0.154485	0.176992	0.32236
ENST00000583328	ENSG00000177302	TOP3A	0.46502	1	20	0.318497	part1	0.74431	0.560496	0.490987	0.613311	0.513892	0.522877	0.547341	1.03204
ENST00000617875	ENSG00000160957	RECQL4	0.58471	1	21	0.318527	part1	3.99087	4.38898	2.48989	3.41743	2.29515	0.696272	0	4.14919
ENST00000394114	ENSG00000108349	CASC3	0.529218	1	20	0.31856	part1	1.76797	1.31684	1.28775	1.52005	0.741181	0.39835	0.989665	2.46498
ENST00000510223	ENSG00000138646	HERC5	0.482217	1	20	0.318579	part1	0.04751	0.061212	0.029671	0.044058	0.025646	0.035858	0.02479	0.040309
ENST00000203556	ENSG00000089639	GMIP	0.438501	1	19	0.318581	part1	4.65799	4.68676	4.78916	3.41904	2.87119	4.21899	3.42374	5.27621
ENST00000372450	ENSG00000198198	SZT2	0.432377	1	19	0.318596	part1	0.611504	0.614067	0.476847	0.630272	0.450481	0.477339	0.48467	0.693698
ENST00000295171	ENSG00000163040	CCDC74A	0.573914	1	21	0.31861	part1	0.181054	0.203572	0	0.002014	0.147383	0.170337	0.102082	0.183537
ENST00000608951	ENSG00000167113	COQ4	0.43232	1	21	0.31862	part1	8.63749	9.05693	7.85372	7.92852	5.61072	7.43561	6.76827	9.41454
ENST00000418435	ENSG00000143398	PIP5K1A	0.55897	1	20	0.318633	part1	0.039853	0.041373	0.024748	0.040681	0	0.033177	0	0.043749
ENST00000446874	ENSG00000228903	RASA4CP	0.477369	1	21	0.318642	part1	0.079759	0.080066	0.072852	0.050118	0.02649	0.051569	0.072904	0.090384
ENST00000460302	ENSG00000204469	PRRC2A	0.482036	1	21	0.318643	part1	0.73343	0.972136	0.568002	0.413419	0.396036	0.55653	0.539189	0.596064
ENST00000470228	ENSG00000076685	NT5C2	0.685051	1	26	0.318664	part2	2.90909	3.77865	1.88622	3.04942	1.91343	1.69355	3.46332	2.44117
ENST00000327154	ENSG00000129197	RPAIN	0.496052	1	19	0.318688	part1	1.95198	2.52477	0.779902	0.81737	1.91506	1.94646	0.763664	1.6482
ENST00000452962	ENSG00000232093	DCST1-AS1	0.463133	1	21	0.318732	part1	2.45192	2.53127	2.10817	1.46906	1.36995	1.79948	2.17071	2.70945
ENST00000359435	ENSG00000105393	BABAM1	0.440789	1	19	0.318732	part1	16.0585	15.6264	17.0318	14.3996	14.5146	3.1367	14.8352	18.6974
ENST00000355657	ENSG00000120049	KCNIP2	0.467067	1	21	0.318732	part1	0.295559	0.271367	0.227611	0.226609	0.142429	0.227084	0.234216	0.36027
ENST00000460777	ENSG00000162408	NOL9	0.549315	1	21	0.318737	part1	0.338653	0.271684	0.186407	0.229026	0.261541	0.020988	0.173671	0.452047
ENST00000420646	ENSG00000145335	SNCA	0.760823	1	20	0.318745	part1	0.730962	1.2315	0.157821	0	0.195759	0	0.367307	0.330685
ENST00000585578	ENSG00000267470	ZNF571-AS1	0.618988	1	21	0.318757	part1	0.0437	0.064055	0.019222	0	0.028758	0.009381	0.026965	0.02924
ENST00000533130	ENSG00000185122	HSF1	0.414378	1	19	0.318786	part1	1.46503	1.45884	1.61935	0.670622	1.45019	1.3443	1.41022	1.67166
ENST00000476181	ENSG00000090266	NDUFB2	0.652394	1	21	0.318816	part1	1.29341	1.41231	0.28613	0.10488	0.229429	1.21809	0.323016	1.35111
ENST00000485802	ENSG00000128191	DGCR8	0.509233	1	19	0.318851	part1	0.332556	0.239153	0.179764	0.344033	0.161239	0.17416	0.145867	0.471173
ENST00000585265	ENSG00000108671	PSMD11	0.612523	1	21	0.318883	part1	0.211521	0.200414	0.148709	0.12861	0.033113	0.016016	0.093098	0.251283
ENST00000374987	ENSG00000169188	APEX2	0.456889	1	21	0.319	part1	17.6473	17.1805	15.0897	13.2453	10.7515	11.9657	14.7083	20.4928
ENST00000571597	ENSG00000129245	FXR2	0.471389	1	19	0.319023	part1	0.090079	0.116812	0.042151	0.065716	0.048865	0.091533	0.068257	0.075368
ENST00000450824	ENSG00000141577	CEP131	0.483342	1	21	0.319026	part1	3.14873	3.31147	2.52971	2.07052	2.06052	2.30688	1.58241	3.40955
ENST00000433078	ENSG00000135185	TMEM243	0.42615	1	21	0.319039	part1	12.846	14.4537	12.1181	12.1217	10.0541	8.62291	11.303	12.9648
ENST00000263388	ENSG00000074181	NOTCH3	0.484587	1	21	0.319051	part1	3.28064	2.95549	2.18128	1.59022	2.02137	2.73406	2.4096	4.04629
ENST00000405422	ENSG00000217094	PPIAP31	0.646885	1	28	0.319057	part2	11.5474	12.2257	11.7226	10.1927	11.8457	10.7828	12.2113	12.4193
ENST00000527249	ENSG00000175376	EIF1AD	0.457423	1	21	0.319063	part1	1.73497	1.83082	1.37279	1.27237	1.36185	1.30206	1.14077	1.87181
ENST00000431985	ENSG00000228043	AC114763.1	0.532845	1	21	0.3191	part1	0.186919	0.18342	0.096162	0.094173	0.108804	0.09123	0.123098	0.21533
ENST00000328848	ENSG00000182117	NOP10	0.386133	1	19	0.319118	part1	127.133	136.473	131.88	124.233	121.372	129.575	126.287	134.781
ENST00000436661	ENSG00000176261	ZBTB8OS	0.58858	1	21	0.319119	part1	5.98406	6.39779	4.51096	1.64471	1.15425	0.319161	5.47842	6.36984
ENST00000535926	ENSG00000123989	CHPF	0.432495	1	21	0.319137	part1	11.8988	13.055	9.60797	6.63316	10.2093	11.6055	10.8669	12.3304
ENST00000335179	ENSG00000188765	TMSB4XP2	0.424892	1	19	0.319155	part1	0.513897	0.642821	0.416522	0.541772	0.359862	0.413178	0.447977	0.453364
ENST00000489405	ENSG00000106415	GLCCI1	0.5412	1	21	0.319297	part1	0.78626	0.766351	0.309533	0.337748	0.511816	0.332318	0.596052	0.909758
ENST00000410516	ENSG00000222448	RN7SKP150	0.565461	1	21	0.319301	part1	0.321562	0.406589	0.19347	0.153973	0.262758	0.123148	0.040485	0.278831
ENST00000215790	ENSG00000099992	TBC1D10A	0.482127	1	21	0.319342	part1	1.86038	1.76266	0.673056	1.29259	1.48354	1.24378	1.56453	2.20253
ENST00000592381	ENSG00000267321	LINC02001	0.449997	1	19	0.319348	part1	8.73098	9.65152	5.57664	5.4483	5.76395	7.10401	9.52298	8.95744
ENST00000374338	ENSG00000157978	LDLRAP1	0.535676	1	21	0.319356	part1	3.14488	4.39067	1.96701	1.8332	1.63858	1.70414	1.39285	2.31192
ENST00000533098	ENSG00000130303	BST2	0.426426	1	21	0.319371	part1	1.167	1.40369	1.03194	0.894963	0.951956	1.02238	1.01358	1.08325
ENST00000268695	ENSG00000141012	GALNS	0.462586	1	21	0.3194	part1	2.62988	2.79161	2.51143	1.58212	2.09965	1.83666	1.53573	2.81221
ENST00000573695	ENSG00000140993	TIGD7	0.732642	1	21	0.319401	part1	0.070604	0.068898	0.034534	0.046096	0	0	0	0.081449
ENST00000476113	ENSG00000171703	TCEA2	0.446823	1	21	0.319413	part1	8.28036	7.98011	7.53524	6.3893	4.5528	6.90905	6.70759	9.66307
ENST00000533492	ENSG00000071894	CPSF1	0.488809	1	20	0.319422	part1	0.422968	0.562375	0.3092	0.197407	0.381829	0.230501	0.265755	0.338724
ENST00000323460	ENSG00000119231	SENP5	0.432419	1	21	0.319501	part1	6.59905	7.94157	6.06134	6.01045	5.70752	5.78574	3.545	6.11352
ENST00000490313	ENSG00000146143	PRIM2	0.470189	1	21	0.319518	part1	0.355856	0.396713	0.336854	0.232247	0.156433	0.329331	0.199973	0.361057
ENST00000476910	ENSG00000271147	ARMCX5-GPRASP2	0.617648	1	21	0.31953	part1	0.646731	0.773363	0.133782	0	0.555191	0.385811	0.178107	0.603814
ENST00000484875	ENSG00000196562	SULF2	0.508983	1	19	0.319531	part1	2.13251	2.62652	0.125911	2.36469	1.06805	1.33555	1.54399	1.91475
ENST00000338825	ENSG00000187840	EIF4EBP1	0.655189	1	28	0.319574	part2	84.2244	82.4241	89.3696	76.9087	66.39	82.9198	76.9252	96.9036
ENST00000474345	ENSG00000160752	FDPS	0.747299	1	21	0.319602	part1	2.71332	1.75596	0.467414	0.406173	0.659755	0.662372	0.675046	4.02028
ENST00000438378	ENSG00000152117	AC073869.1	0.401038	1	19	0.319612	part1	4.41122	4.41803	4.3145	3.67932	4.04705	4.8919	3.68045	4.97246
ENST00000461549	ENSG00000122741	DCAF10	0.421922	1	21	0.319616	part1	1.05555	1.09243	0.99355	1.01728	0.905898	0.945879	0.66212	1.15448
ENST00000592442	ENSG00000053747	LAMA3	0.571237	1	21	0.31969	part1	0.06603	0.083312	0.038752	0.04141	0.002298	0.024778	0.047716	0.057102
ENST00000625299	ENSG00000039650	PNKP	0.46884	1	20	0.31977	part1	1.3907	1.09946	1.32605	0.950923	0.953065	0.681973	1.01503	1.8588
ENST00000544721	ENSG00000186635	ARAP1	0.492474	1	21	0.319784	part1	0.772177	0.710732	0.594581	0.40154	0.424402	0.499488	0.568373	0.931677
ENST00000575571	ENSG00000091651	ORC6	0.547836	1	21	0.319788	part1	1.99515	2.10697	0.664803	1.78308	1.48729	0.563585	0.650571	2.13675
ENST00000421746	ENSG00000106524	ANKMY2	0.594846	1	21	0.319811	part1	0.250435	0.231061	0.092149	0.025278	0.199303	0.216558	0	0.301477
ENST00000377179	ENSG00000197935	ZNF311	0.444114	1	21	0.319818	part1	1.15717	1.04003	0.975598	0.846752	0.731293	0.960058	1.01502	1.42092
ENST00000602933	ENSG00000226562	CYP4F26P	0.461809	1	21	0.319866	part1	1.00397	1.19929	0.793389	0.648627	0.627871	0.904871	0.683001	0.935362
ENST00000553974	ENSG00000100554	ATP6V1D	0.448225	1	19	0.319904	part1	0.557302	0.76523	0.27487	0.415679	0.524856	0.397825	0.531199	0.41946
ENST00000449251	ENSG00000138688	KIAA1109	0.46786	1	21	0.319918	part1	0.51878	0.60466	0.391454	0.319629	0.292538	0.386192	0.454469	0.498063
ENST00000438243	ENSG00000143393	PI4KB	0.524085	1	20	0.319918	part1	2.5937	3.25592	0.310281	1.50826	1.60468	2.45966	1.47925	2.25766
ENST00000565283	ENSG00000260025	AC009414.2	0.432212	1	21	0.319928	part1	2.65664	3.09765	1.99532	1.96761	2.3982	2.10355	2.4438	2.54946
ENST00000594264	ENSG00000105698	USF2	0.398838	1	20	0.31999	part1	0.786188	0.846695	0.804256	0.74773	0.719333	0.659703	0.772087	0.823928
ENST00000585725	ENSG00000005206	SPPL2B	0.428477	1	21	0.319993	part1	2.90608	2.84585	2.74863	2.18181	2.45905	2.59254	2.13143	3.32968
ENST00000501133	ENSG00000246560	AC018797.2	0.428636	1	21	0.32001	part1	0.580008	0.623517	0.466774	0.409447	0.539387	0.484512	0.515737	0.608844
ENST00000253003	ENSG00000130706	ADRM1	0.421724	1	21	0.320029	part1	98.9145	98.7587	92.1982	76.7978	71.4099	93.6683	89.7414	111.406
ENST00000550878	ENSG00000139641	ESYT1	0.426035	1	19	0.320032	part1	5.69746	6.35678	4.6968	3.57537	5.82285	4.33247	5.5568	5.74848
ENST00000601402	ENSG00000125734	GPR108	0.478714	1	19	0.320033	part1	0.314662	0.30997	0.204837	0.316064	0.07271	0.205535	0.271397	0.358484
ENST00000467436	ENSG00000115504	EHBP1	0.51433	1	20	0.320053	part1	0.381313	0.28362	0.15773	0.205189	0.324563	0.261092	0.176349	0.526372
ENST00000620211	ENSG00000278592	RF02141	0.489352	1	19	0.320083	part1	1.47558	1.00171	1.13461	1.40201	0.561357	0.962199	0.750313	2.13259
ENST00000525507	ENSG00000011485	PPP5C	0.477244	1	21	0.320095	part1	0.330805	0.335098	0.237275	0.2235	0.159239	0.241181	0.270707	0.367455
ENST00000394329	ENSG00000196159	FAT4	0.447261	1	21	0.320117	part1	1.41262	1.39094	1.33876	1.00448	0.927942	0.945646	1.23654	1.60916
ENST00000270792	ENSG00000142669	SH3BGRL3	0.411397	1	21	0.320141	part1	36.1937	37.8702	36.014	30.4579	31.1885	34.6642	29.4284	38.9913
ENST00000275546	ENSG00000277125	AC211476.4	0.439831	1	19	0.320219	part1	0.769369	0.664659	0.699404	0.634421	0.688862	0.458616	0.578562	0.968505
ENST00000394777	ENSG00000165181	C9orf84	0.711606	1	21	0.320241	part1	0.048774	0.045328	0.01128	0	0.025673	0	0.024731	0.058102
ENST00000586674	ENSG00000258674	AC011448.1	0.564996	1	21	0.320256	part1	1.59317	1.53893	0.527421	0.291696	1.53749	1.47345	0	1.84249
ENST00000319977	ENSG00000125319	C17orf53	0.784009	1	21	0.320286	part1	0.981101	1.07869	0.177752	0.285114	0.130981	0.182873	0.06715	1.00331
ENST00000538165	ENSG00000184162	NR2C2AP	0.436876	1	21	0.320292	part1	1.94919	1.8957	1.569	1.5093	1.59621	1.60546	1.56419	2.24068
ENST00000315758	ENSG00000146701	MDH2	0.673838	1	28	0.32033	part2	84.1046	80.3486	93.8431	71.14	58.2966	81.4799	79.3461	98.103
ENST00000233156	ENSG00000003436	TFPI	0.406095	1	21	0.320347	part1	19.9055	21.7085	16.5767	18.7158	19.3096	16.9775	19.2949	20.5233
ENST00000507026	ENSG00000164258	NDUFS4	0.536391	1	19	0.320365	part1	8.12266	9.11787	6.82528	0	6.62988	8.45882	0	8.11374
ENST00000344795	ENSG00000101084	C20orf24	0.412388	1	21	0.320375	part1	39.6861	44.7414	36.1422	35.7158	34.0655	32.9813	37.6035	39.4465
ENST00000443220	ENSG00000184216	IRAK1	0.59772	1	21	0.32038	part1	1.40854	1.31856	0.353584	1.26368	0.45512	0.55207	0.3344	1.66926
ENST00000607830	ENSG00000272382	AC025171.5	0.490469	1	21	0.320387	part1	0.235111	0.221029	0.16387	0.195156	0.130876	0.124869	0.147481	0.277595
ENST00000490628	ENSG00000167110	GOLGA2	0.435197	1	21	0.320398	part1	0.708959	0.737543	0.484894	0.631621	0.556558	0.60711	0.591417	0.766145
ENST00000438427	ENSG00000236015	AC011290.2	0.439639	1	21	0.320404	part1	1.02234	1.0993	0.742582	0.893747	0.625138	0.975758	0.829617	1.06905
ENST00000505934	ENSG00000205302	SNX2	0.580224	1	20	0.320419	part1	0.677975	0.840755	0.447041	0	0.080659	0.376979	0.626047	0.597072
ENST00000598375	ENSG00000006015	REX1BD	0.473621	1	19	0.320442	part1	0.259132	0.248152	0.288547	0.13274	0.16859	0.147763	0.161	0.301287
ENST00000216756	ENSG00000100865	CINP	0.449601	1	19	0.320459	part1	11.9031	13.3914	11.5268	10.0693	0.16103	11.1645	12.5496	11.8493
ENST00000635977	ENSG00000182796	TMEM198B	0.438764	1	21	0.320486	part1	1.04197	1.05963	0.928692	0.70315	0.512699	0.992926	1.02114	1.14952
ENST00000621573	ENSG00000120948	TARDBP	0.547356	1	20	0.320512	part1	0.459656	0.645805	0.151437	0.457103	0.216319	0.14832	0.212713	0.328571
ENST00000624447	ENSG00000279081	AL356585.1	0.651433	1	28	0.320614	part2	0.691319	0.740652	0.69098	0.70976	0.515422	0.686952	0.726459	0.724161
ENST00000530824	ENSG00000186318	BACE1	0.434542	1	20	0.320659	part1	0.320515	0.298707	0.312573	0.239718	0.209873	0.260973	0.277422	0.38023
ENST00000461402	ENSG00000160055	TMEM234	0.434947	1	20	0.320679	part1	0.792358	0.918178	0.713911	0.520075	0.69769	0.51358	0.764602	0.760239
ENST00000379374	ENSG00000102174	PHEX	0.396193	1	19	0.3207	part1	0.315786	0.355238	0.291438	0.301574	0.324332	0.286875	0.296298	0.313552
ENST00000472364	ENSG00000160305	DIP2A	0.463515	1	21	0.320795	part1	1.49804	1.30709	1.25618	0.725632	0.972989	1.26899	1.18101	1.86455
ENST00000292475	ENSG00000241468	ATP5MF	0.400434	1	19	0.320796	part1	80.6365	82.8639	74.0588	83.079	71.4347	70.2516	77.5404	87.8629
ENST00000510213	ENSG00000197712	FAM114A1	0.47484	1	21	0.320799	part1	3.48799	3.99239	2.23945	2.57516	2.53281	2.02974	2.64777	3.39234
ENST00000406384	ENSG00000115841	RMDN2	0.516648	1	19	0.320829	part1	0.030762	0.036174	0.027951	0	0.021	0.004873	0.035786	0.028847
ENST00000376621	ENSG00000204590	GNL1	0.399157	1	20	0.320833	part1	10.2222	10.8671	10.4405	9.50263	8.60569	9.62744	9.78398	10.772
ENST00000222573	ENSG00000105855	ITGB8	0.458642	1	20	0.320886	part1	2.55516	3.23447	2.00797	2.28136	1.70489	1.62416	1.78044	2.1731
ENST00000473314	ENSG00000117616	RSRP1	0.541089	1	19	0.320896	part1	0.412338	0.255066	0.080566	0.319331	0.177981	0.325602	0.18624	0.617455
ENST00000360079	ENSG00000196419	XRCC6	0.399361	1	19	0.32092	part1	88.9022	88.4625	92.2066	68.1558	87.7199	81.4774	87.0828	99.6581
ENST00000458332	ENSG00000189343	RPS2P46	0.641931	1	27	0.320933	part2	126.327	119.658	132.579	118.362	109.18	132.509	119.284	147.639
ENST00000415602	ENSG00000171703	TCEA2	0.462154	1	21	0.320947	part1	11.1443	10.6503	9.58065	7.25422	6.34823	8.59465	8.63245	12.9285
ENST00000413270	ENSG00000189423	USP32P3	0.450175	1	21	0.320955	part1	3.16077	3.54349	2.98549	2.4533	2.13086	2.08546	2.37271	3.14365
ENST00000477976	ENSG00000188976	NOC2L	0.637548	1	27	0.320956	part2	14.8955	15.7438	15.9844	13.6391	14.075	15.6725	13.9221	15.7704
ENST00000567540	ENSG00000260077	AC104794.2	0.497089	1	21	0.320962	part1	0.519874	0.558356	0.36979	0.304906	0.292308	0.271026	0.400574	0.541405
ENST00000280886	ENSG00000151240	DIP2C	0.515933	1	21	0.320964	part1	0.547233	0.598975	0	0.520889	0.51723	0.173155	0.388296	0.55866
ENST00000474020	ENSG00000123472	ATPAF1	0.667047	1	27	0.32097	part2	1.82632	2.02147	1.67533	1.85881	1.27407	1.56483	2.04627	1.84213
ENST00000262460	ENSG00000101003	GINS1	0.457182	1	21	0.320977	part1	8.48901	8.32072	6.97109	6.80604	5.94338	5.31313	6.36767	9.63762
ENST00000254579	ENSG00000179532	DNHD1	0.464744	1	21	0.320987	part1	0.255672	0.2705	0.153015	0.133309	0.227632	0.23021	0.173086	0.270246
ENST00000367771	ENSG00000000457	SCYL3	0.436604	1	21	0.320989	part1	1.14943	1.16549	0.886209	0.760833	1.02512	0.89179	1.05674	1.26589
ENST00000291574	ENSG00000160218	TRAPPC10	0.481419	1	21	0.320992	part1	2.82738	3.06838	0.883804	2.57499	1.16934	2.1165	2.74346	2.91241
ENST00000474945	ENSG00000114902	SPCS1	0.415852	1	19	0.321009	part1	29.2343	34.0457	21.5102	23.1594	29.8475	25.9178	27.4908	27.7898
ENST00000563419	ENSG00000159593	NAE1	0.439428	1	19	0.32101	part1	3.90969	4.97767	3.17303	2.69285	2.41168	4.02271	3.23666	3.2919
ENST00000258704	ENSG00000136206	SPDYE1	0.416266	1	19	0.321026	part1	0.241261	0.26142	0.210676	0.215308	0.177522	0.195579	0.254652	0.248749
ENST00000594085	ENSG00000105223	PLD3	0.400403	1	20	0.321067	part1	3.5543	3.77404	3.65293	2.94011	3.18607	3.39757	3.40073	3.74184
ENST00000490762	ENSG00000007392	LUC7L	0.463441	1	21	0.321068	part1	3.10717	3.6071	2.22132	2.52806	2.52281	1.6917	2.24045	2.96322
ENST00000588234	ENSG00000104979	C19orf53	0.659222	1	26	0.321105	part2	114.259	114.793	121.179	69.8817	100.48	117.664	80.1635	126.78
ENST00000481347	ENSG00000047410	TPR	0.440594	1	21	0.321159	part1	0.373435	0.427453	0.302578	0.340666	0.302679	0.261739	0.268545	0.361786
ENST00000530836	ENSG00000160948	VPS28	0.459894	1	20	0.321171	part1	1.07704	1.36414	0.857611	0.931306	0.575849	0.840625	0.732871	0.912198
ENST00000254508	ENSG00000132182	NUP210	0.659765	1	28	0.321224	part2	50.341	46.2749	50.9234	41.5935	41.935	47.2404	45.9408	60.1003
ENST00000624366	ENSG00000280269	AP000577.1	0.422696	1	21	0.321281	part1	0.335897	0.35518	0.193128	0.252607	0.32332	0.334729	0.323977	0.354315
ENST00000451536	ENSG00000213026	CFL1P4	0.423609	1	21	0.321318	part1	0.53351	0.571957	0.42501	0.389386	0.4822	0.514849	0.447644	0.554814
ENST00000471995	ENSG00000003756	RBM5	0.450764	1	21	0.321321	part1	1.95768	1.71709	1.59604	1.49266	1.39722	1.45409	1.48341	2.41772
ENST00000634317	ENSG00000283050	GTF2IP12	0.425253	1	19	0.321325	part1	0.320348	0.305627	0.308158	0.23707	0.244622	0.309013	0.248431	0.370884
ENST00000354276	ENSG00000105499	PLA2G4C	0.594386	1	20	0.321369	part1	0.077545	0.045237	0.021722	0.016438	0.041279	0.065633	0.019522	0.118414
ENST00000511015	ENSG00000180104	EXOC3	0.424268	1	21	0.32141	part1	1.80386	1.93504	1.64659	1.36154	1.36802	1.5007	1.73896	1.87334
ENST00000425841	ENSG00000162994	CLHC1	0.51048	1	19	0.32142	part1	0.428575	0.256719	0.316876	0.127162	0.240802	0.341115	0.252581	0.647985
ENST00000446875	ENSG00000233892	PAIP1P1	0.438666	1	21	0.321433	part1	0.219162	0.249524	0.204239	0.126105	0.184493	0.203816	0.153711	0.213041
ENST00000493197	ENSG00000175309	PHYKPL	0.46583	1	21	0.32145	part1	0.199757	0.189126	0.15101	0.105009	0.116408	0.162879	0.177171	0.232442
ENST00000478700	ENSG00000165487	MICU2	0.481053	1	21	0.321462	part1	0.371765	0.334627	0.327383	0.222639	0.3013	0.106959	0.289191	0.44999
ENST00000535094	ENSG00000126217	MCF2L	0.783156	1	21	0.321471	part1	0.29232	0.364392	0.163536	0	0.088213	0	0	0.252509
ENST00000216225	ENSG00000100387	RBX1	0.400932	1	21	0.32148	part1	22.8215	22.9868	21.8583	20.7001	21.149	21.136	21.2271	25.1805
ENST00000477678	ENSG00000204371	EHMT2	0.420927	1	19	0.321528	part1	0.542275	0.607578	0.400957	0.383319	0.452151	0.566634	0.517006	0.536602
ENST00000433675	ENSG00000233762	AC007969.1	0.656715	1	27	0.321545	part2	58.7012	53.1512	61.6114	49.0162	46.5425	59.7726	52.9819	70.7072
ENST00000562238	ENSG00000167969	ECI1	0.541574	1	21	0.321552	part1	6.15973	5.25134	3.46076	2.77913	2.2884	2.97601	4.71076	7.74506
ENST00000533572	ENSG00000164733	CTSB	0.828424	1	21	0.321665	part1	0.142153	0.091485	0.075808	0	0	0.0157	0	0.208191
ENST00000476691	ENSG00000164885	CDK5	0.48513	1	21	0.321741	part1	0.195709	0.175074	0.1639	0.117752	0.126282	0.107198	0.130333	0.237399
ENST00000474035	ENSG00000105948	TTC26	0.726669	1	27	0.321741	part2	0.853048	1.1567	0.375471	0.516176	0.703992	0.367176	1.19334	0.641505
ENST00000416952	ENSG00000234741	GAS5	0.553083	1	21	0.321757	part1	0.158663	0.124991	0.062061	0.067687	0.104212	0.105371	0.059048	0.20936
ENST00000494464	ENSG00000163161	ERCC3	0.486014	1	20	0.321768	part1	4.67233	4.52753	4.04653	3.11318	3.0758	4.63614	0.484771	5.32083
ENST00000370526	ENSG00000182195	LDOC1	0.422701	1	20	0.321794	part1	25.8616	26.5899	26.4412	20.9498	17.5385	21.8268	23.0038	27.9154
ENST00000577169	ENSG00000074356	NCBP3	0.469513	1	21	0.321836	part1	1.30564	1.32752	0.895824	0.834016	0.784303	0.980972	1.08845	1.42358
ENST00000538116	ENSG00000033030	ZCCHC8	0.487063	1	19	0.321881	part1	0.121255	0.117994	0.124517	0.076229	0.067877	0.066448	0.061544	0.137359
ENST00000378701	ENSG00000164402	2022-09-08	0.487158	1	21	0.321912	part1	0.475114	0.480761	0.433029	0.294519	0.317277	0.242611	0.266186	0.519938
ENST00000571708	ENSG00000108448	TRIM16L	0.560397	1	20	0.321934	part1	1.3326	0.995431	0.353878	0.531998	0.854601	1.0251	0.481466	1.81123
ENST00000400198	ENSG00000134884	ARGLU1	0.429265	1	21	0.321944	part1	18.994	17.9159	17.0939	14.738	14.2458	15.01	17.3537	22.0879
ENST00000585095	ENSG00000179094	PER1	0.657703	1	21	0.321949	part1	0.213693	0.312278	0.132841	0	0.034719	0.084458	0.093372	0.137676
ENST00000379226	ENSG00000184831	APOO	0.446207	1	20	0.321955	part1	8.39364	10.3449	6.23281	7.43715	5.37633	6.61054	6.69987	7.33222
ENST00000539716	ENSG00000167272	POP5	0.435265	1	21	0.321986	part1	2.08859	2.40187	1.86198	1.89394	1.41394	1.38696	1.85908	1.99602
ENST00000405847	ENSG00000133460	SLC2A11	0.551579	1	21	0.321994	part1	0.260991	0.315005	0.158339	0.169661	0.114345	0.09809	0.118439	0.234449
ENST00000590098	ENSG00000130175	PRKCSH	0.45325	1	21	0.321996	part1	3.06324	3.24783	2.48789	2.29523	1.898	2.43286	2.36164	3.20211
ENST00000209718	ENSG00000108244	KRT23	0.865505	1	28	0.322009	part2	0.027032	0.016495	0.040827	0.003225	0.018031	0	0.012112	0.040321
ENST00000491173	ENSG00000204576	PRR3	0.441148	1	21	0.32205	part1	1.58721	1.74587	1.08792	1.1031	1.01975	1.47596	1.55658	1.59528
ENST00000451331	ENSG00000115904	SOS1	0.605988	1	20	0.322071	part1	0.02691	0.02812	0.013221	0.027127	0	0.010303	0.00361	0.028423
ENST00000270586	ENSG00000142507	PSMB6	0.415833	1	20	0.322107	part1	74.6098	67.3779	72.9579	65.9803	61.4045	59.5601	65.4945	89.6429
ENST00000569968	ENSG00000103091	WDR59	0.639006	1	20	0.322154	part1	0.134172	0.112688	0.069696	0.014407	0.132524	0.008454	0.010147	0.169524
ENST00000481170	ENSG00000144591	GMPPA	0.444761	1	21	0.322237	part1	0.592849	0.637304	0.50608	0.477639	0.506089	0.458452	0.348401	0.609536
ENST00000502322	ENSG00000164211	STARD4	0.479479	1	21	0.322258	part1	0.460806	0.421075	0.304433	0.271987	0.29602	0.268237	0.411541	0.547949
ENST00000355621	ENSG00000186591	UBE2H	0.394431	1	21	0.32228	part1	22.2657	23.6798	21.3655	21.6337	20.5258	20.399	22.1462	23.1423
ENST00000448255	ENSG00000226383	LINC01876	0.598915	1	19	0.322284	part1	0.025327	0.016785	0.009282	0	0.032511	0.010768	0	0.036374
ENST00000429544	ENSG00000129071	MBD4	0.662251	1	26	0.322302	part2	11.2423	14.0168	9.54418	9.66994	10.534	8.50244	11.8616	9.62201
ENST00000611766	ENSG00000277072	STAG3L2	0.437167	1	19	0.322305	part1	2.55266	2.44602	2.8709	1.9986	1.6184	1.769	1.93963	2.92123
ENST00000574674	ENSG00000006194	ZNF263	0.665161	1	19	0.322309	part1	0.105518	0.127293	0	0	0.031197	0.113704	0.019851	0.09447
ENST00000482054	ENSG00000135047	CTSL	0.397085	1	21	0.32233	part1	65.4423	68.402	64.1357	61.7579	61.3457	61.8447	59.1857	69.1847
ENST00000582781	ENSG00000171475	WIPF2	0.53836	1	21	0.32236	part1	0.135787	0.124327	0.061722	0	0.091431	0.118475	0.089487	0.161014
ENST00000558763	ENSG00000166949	SMAD3	0.413799	1	19	0.32237	part1	0.249223	0.24294	0.268108	0.239799	0.194705	0.156109	0.23633	0.280833
ENST00000548958	ENSG00000180881	CAPS2	0.555681	1	21	0.322374	part1	0.204451	0.229218	0.126909	0.122017	0.08386	0.1226	0.051641	0.200436
ENST00000483539	ENSG00000154358	OBSCN	0.450403	1	19	0.322382	part1	0.023314	0.021684	0.02599	0.013743	0.015605	0.012327	0.020458	0.02722
ENST00000461364	ENSG00000214046	SMIM7	0.519719	1	21	0.322457	part1	0.648079	0.797441	0.480222	0.382866	0.353933	0.382736	0.257459	0.564198
ENST00000512811	ENSG00000145916	RMND5B	0.604766	1	21	0.322466	part1	1.32681	1.24015	0	0	0.996383	0.84618	0.846381	1.54752
ENST00000446521	ENSG00000242086	MUC20-OT1	0.418693	1	19	0.322482	part1	0.671081	0.769995	0.604746	0.453474	0.529857	0.606713	0.694287	0.639811
ENST00000264266	ENSG00000118855	MFSD1	0.407777	1	21	0.32251	part1	16.6563	19.0477	15.5565	15.7562	14.5355	14.3688	14.7893	15.9418
ENST00000481472	ENSG00000198556	ZNF789	0.554999	1	21	0.322553	part1	0.19966	0.145916	0.097463	0.096536	0.101526	0.117556	0.083157	0.273324
ENST00000592922	ENSG00000105341	DMAC2	0.476363	1	21	0.322569	part1	10.5002	12.3168	7.42601	8.68299	7.95068	8.72479	2.99771	9.73472
ENST00000341037	ENSG00000041982	TNC	0.517223	1	21	0.322598	part1	4.05443	4.35771	3.75079	1.21943	3.49032	0	3.27042	4.15581
ENST00000619301	ENSG00000152242	C18orf25	0.412183	1	20	0.322647	part1	5.11774	5.79115	4.8178	5.11082	4.3904	4.06858	4.23275	4.95271
ENST00000449436	ENSG00000236991	EDRF1-AS1	0.48854	1	21	0.322663	part1	0.089179	0.086761	0.036773	0.044656	0.04849	0.084522	0.074805	0.100344
ENST00000509884	ENSG00000145414	NAF1	0.478135	1	20	0.322674	part1	0.488366	0.620281	0.390186	0.264526	0.297203	0.29079	0.409106	0.404749
ENST00000305958	ENSG00000088826	SMOX	0.440694	1	21	0.322678	part1	4.14758	4.6537	3.87292	3.81401	3.84332	0.796598	3.98613	4.05222
ENST00000515380	ENSG00000197603	C5orf42	0.50497	1	21	0.322694	part1	0.162567	0.178672	0.064456	0.084075	0.064035	0.128719	0.152481	0.162441
ENST00000584343	ENSG00000161970	RPL26	0.45894	1	20	0.322727	part1	8.83113	8.09116	6.24735	3.43496	7.74225	8.40135	6.43438	10.4417
ENST00000375208	ENSG00000127463	EMC1	0.410151	1	20	0.322804	part1	15.785	16.4107	15.987	13.1499	13.3336	14.9404	12.9128	16.7039
ENST00000644762	ENSG00000159921	GNE	0.640782	1	21	0.322886	part1	0.068285	0.062332	0.042482	0.018426	0.011657	0	0.045935	0.080766
ENST00000497369	ENSG00000116580	GON4L	0.651063	1	21	0.322943	part1	0.218371	0.246984	0.145018	0.012829	0.165046	0.014934	0.024524	0.210735
ENST00000617816	ENSG00000160051	IQCC	0.451307	1	21	0.322951	part1	3.67374	3.74107	3.03341	2.21644	2.55972	2.42477	3.59577	3.96063
ENST00000436336	ENSG00000160917	CPSF4	0.403251	1	21	0.322999	part1	19.6245	19.3329	18.73	18.0171	17.3825	19.0487	16.7326	21.7997
ENST00000588300	ENSG00000012061	ERCC1	0.500076	1	21	0.323012	part1	0.302698	0.26888	0.244625	0.118501	0.172278	0.243776	0.157547	0.365433
ENST00000526234	ENSG00000141971	MVB12A	0.423478	1	20	0.323056	part1	7.44357	7.13027	7.22683	5.62136	5.78677	6.15674	6.57627	8.46714
ENST00000486744	ENSG00000133619	KRBA1	0.577162	1	19	0.323066	part1	0.153665	0.067288	0.099169	0.076491	0.06483	0.051334	0.056569	0.254593
ENST00000644505	ENSG00000133816	MICAL2	0.82014	1	28	0.323075	part2	0.104416	0.161404	0.058277	0	0.085673	0.030896	0.15017	0.057274
ENST00000265138	ENSG00000113369	ARRDC3	0.428479	1	21	0.323084	part1	9.40302	9.94167	7.95362	7.59689	7.59431	6.80254	8.8723	9.75911
ENST00000308360	ENSG00000087111	PIGS	0.399694	1	20	0.323141	part1	20.5981	22.0996	20.5418	17.5553	16.2709	20.9621	20.4065	21.0456
ENST00000492079	ENSG00000119185	ITGB1BP1	0.52091	1	21	0.323153	part1	0.789492	1.02882	0.502164	0.587676	0.47824	0.193423	0.485355	0.624681
ENST00000372090	ENSG00000132773	TOE1	0.405811	1	20	0.323163	part1	5.50501	5.26253	4.8235	4.78702	4.78851	5.33897	5.20422	6.26713
ENST00000592192	ENSG00000187775	DNAH17	0.454302	1	20	0.323163	part1	0.31855	0.401036	0.207118	0.257389	0.229608	0.286512	0.203286	0.266039
ENST00000313115	ENSG00000177556	ATOX1	0.412193	1	21	0.323164	part1	69.3021	70.2216	67.5848	55.8217	58.9018	60.8457	62.6606	74.9249
ENST00000414949	ENSG00000214975	PPIAP29	0.401135	1	21	0.323182	part1	43.588	43.2045	41.2942	34.3962	40.3889	42.3788	42.8954	48.0789
ENST00000602578	ENSG00000269924	AC024451.4	0.627344	1	21	0.323217	part1	0.082613	0.084447	0.021554	0	0.057184	0.01732	0.055712	0.088436
ENST00000522372	ENSG00000215262	KCNU1	0.443834	1	19	0.323234	part1	2.24406	2.05406	1.93968	2.15901	2.04256	2.18595	0.372333	2.64431
ENST00000291842	ENSG00000160410	SHKBP1	0.411032	1	19	0.323247	part1	7.32249	7.44668	7.81995	4.49676	6.79003	6.63666	6.71584	7.88363
ENST00000582350	ENSG00000141447	OSBPL1A	0.615977	1	21	0.32326	part1	1.13971	1.34484	0	0.549219	0.746827	0.901929	0	1.04102
ENST00000331242	ENSG00000135164	DMTF1	0.449172	1	21	0.323288	part1	0.80031	0.888734	0.501327	0.535439	0.536755	0.717967	0.744176	0.786388
ENST00000367600	ENSG00000116260	QSOX1	0.407271	1	20	0.323365	part1	9.87186	10.4947	9.94834	9.37124	8.61803	8.6479	7.84457	10.1618
ENST00000156109	ENSG00000068394	GPKOW	0.417791	1	21	0.323372	part1	13.3292	12.9986	11.7439	10.0423	11.0558	12.3557	12.2434	14.8917
ENST00000418137	ENSG00000130762	ARHGEF16	0.511412	1	19	0.323411	part1	0.779077	1.08731	0.232657	0.446048	0.401103	0.268166	0.953362	0.542449
ENST00000366424	ENSG00000203635	AC144450.1	0.516358	1	21	0.323434	part1	0.285848	0.29699	0.259187	0.169649	0.151164	0.11588	0.131821	0.300853
ENST00000314616	ENSG00000109111	SUPT6H	0.646791	1	27	0.323436	part2	29.9062	30.4983	30.9821	25.6144	27.4668	30.6768	29.9305	32.0594
ENST00000490334	ENSG00000156711	MAPK13	0.436242	1	21	0.323467	part1	0.488304	0.496072	0.408508	0.473003	0.25687	0.47625	0.336095	0.525118
ENST00000341942	ENSG00000188186	LAMTOR4	0.415159	1	21	0.323481	part1	11.4865	11.6036	11.4848	8.44774	11.0164	9.69172	9.38158	12.4189
ENST00000508483	ENSG00000164118	CEP44	0.517954	1	21	0.323481	part1	1.29263	1.45079	0.576705	0.922672	0.477705	0.864381	0.877404	1.25247
ENST00000587373	ENSG00000160439	RDH13	0.771656	1	21	0.323509	part1	0.197107	0.244811	0.099189	0.053672	0	0.027403	0	0.16726
ENST00000537657	ENSG00000112096	SOD2	0.513371	1	19	0.323529	part1	0.028434	0.044075	0.011986	0.024953	0.022894	0.010169	0.013212	0.015278
ENST00000409104	ENSG00000119335	SET	0.439502	1	19	0.323542	part1	0.695977	0.77429	0.538073	0.668771	0.702092	0.160245	0.674015	0.680752
ENST00000471214	ENSG00000132676	DAP3	0.42144	1	21	0.323634	part1	2.92048	2.78006	2.60915	2.50195	2.61598	2.43989	2.22118	3.32336
ENST00000590760	ENSG00000131470	PSMC3IP	0.452607	1	21	0.323678	part1	3.49927	3.64625	2.82081	2.04832	2.40461	2.42439	3.37679	3.66534
ENST00000494109	ENSG00000100105	PATZ1	0.45221	1	20	0.323691	part1	0.205274	0.174659	0.156379	0.191333	0.131157	0.134465	0.154748	0.254133
ENST00000290299	ENSG00000241837	ATP5PO	0.424752	1	21	0.323708	part1	66.7422	59.7707	59.275	52.4399	54.6645	54.0643	58.7891	79.6674
ENST00000292852	ENSG00000269190	FBXO17	0.412356	1	19	0.323734	part1	1.62353	1.50788	1.42586	1.36073	1.25451	1.65274	1.45287	1.88351
ENST00000513230	ENSG00000169045	HNRNPH1	0.433811	1	19	0.323768	part1	2.90591	2.67434	3.23741	2.64981	1.60067	2.2517	1.9744	3.39493
ENST00000416916	ENSG00000164284	GRPEL2	0.546031	1	21	0.323773	part1	0.801357	0.980804	0.505556	0.336564	0.543205	0.672354	0	0.6928
ENST00000556260	ENSG00000078304	PPP2R5C	0.40741	1	21	0.323779	part1	15.0055	16.0969	12.7219	13.6571	12.6007	13.5008	14.9295	15.2424
ENST00000492540	ENSG00000054148	PHPT1	0.441635	1	19	0.323793	part1	1.80234	1.67898	1.83356	1.39363	1.20327	1.00231	1.60469	2.08491
ENST00000503945	ENSG00000118579	MED28	0.713247	1	20	0.323838	part1	0.3244	0.410222	0.106417	0.296279	0	0	0	0.267014
ENST00000596731	ENSG00000105583	WDR83OS	0.650589	1	27	0.323844	part2	17.1793	16.7757	17.4607	14.7228	14.1145	17.2299	15.2669	19.0929
ENST00000602554	ENSG00000197813	AC011450.1	0.435737	1	19	0.323849	part1	0.16869	0.148085	0.173043	0.107672	0.107934	0.140623	0.145132	0.204016
ENST00000358206	ENSG00000198658	ABHD17AP1	0.434278	1	21	0.323893	part1	0.529504	0.526685	0.387188	0.37657	0.434432	0.426858	0.504445	0.578524
ENST00000593019	ENSG00000101546	RBFA	0.502021	1	21	0.323898	part1	2.04752	1.88116	1.87338	0.591683	0.778728	1.47223	1.55449	2.39272
ENST00000631426	ENSG00000140400	MAN2C1	0.528899	1	21	0.323904	part1	0.34888	0.438711	0.264497	0.100845	0.210295	0.250235	0.133443	0.289419
ENST00000437515	ENSG00000230806	SRGAP2-AS1	0.574997	1	21	0.323909	part1	0.027094	0.028163	0.01075	0.008997	0.013219	0.01168	0.017107	0.02829
ENST00000432047	ENSG00000230732	AC016949.1	0.474839	1	19	0.323921	part1	0.391953	0.473596	0.324511	0.404279	0.203859	0.268005	0.137495	0.344376
ENST00000564659	ENSG00000140983	RHOT2	0.406757	1	21	0.323925	part1	24.7017	24.9891	24.0335	23.1525	20.7745	22.29	20.9689	26.5666
ENST00000609708	ENSG00000273218	AC005776.2	0.455067	1	19	0.323942	part1	0.343438	0.411375	0.192195	0.163362	0.223994	0.303239	0.386637	0.30527
ENST00000613575	ENSG00000145996	CDKAL1	0.443316	1	20	0.323965	part1	1.44363	1.83452	1.13648	1.37058	0.791932	1.16122	1.13533	1.17788
ENST00000588372	ENSG00000185379	RAD51D	0.508319	1	21	0.323994	part1	0.1185	0.112071	0.086354	0.059375	0.06379	0.056197	0.087963	0.135076
ENST00000511212	ENSG00000138698	RAP1GDS1	0.469117	1	21	0.324014	part1	1.09989	0.946687	0.767691	0.785345	0.657835	0.909063	0.72147	1.3479
ENST00000311956	ENSG00000175220	ARHGAP1	0.414691	1	20	0.324023	part1	23.6028	23.3549	23.2048	18.3625	17.9831	23.4782	19.7844	25.8852
ENST00000295666	ENSG00000163453	IGFBP7	0.382705	1	19	0.324049	part1	86.6529	88.7815	85.9935	83.6358	87.7615	86.0847	87.8451	91.9722
ENST00000469897	ENSG00000160917	CPSF4	0.474113	1	21	0.324052	part1	2.64002	2.45055	2.01966	2.28207	1.37866	1.63504	1.72102	3.05622
ENST00000491400	ENSG00000065029	ZNF76	0.463876	1	19	0.324107	part1	0.735204	0.53458	0.490153	0.617855	0.667358	0.476779	0.36943	0.998512
ENST00000411761	ENSG00000236496	GPS2P1	0.415269	1	19	0.324116	part1	0.389899	0.396196	0.30512	0.318489	0.292641	0.409901	0.367572	0.416767
ENST00000568218	ENSG00000260211	AC139426.1	0.432353	1	20	0.324117	part1	0.293917	0.284386	0.282881	0.207875	0.195991	0.286094	0.217621	0.328421
ENST00000316509	ENSG00000220205	VAMP2	0.503954	1	21	0.324144	part1	5.37002	5.66219	2.51894	2.38926	3.53025	3.72637	4.14186	5.53447
ENST00000638053	ENSG00000075407	ZNF37A	0.477571	1	21	0.324158	part1	0.129409	0.129282	0.10211	0.078111	0.064905	0.102134	0.089345	0.140425
ENST00000375304	ENSG00000072506	HSD17B10	0.665873	1	26	0.324165	part2	4.09686	3.47724	4.21696	2.72249	3.93455	3.57093	3.52796	5.06401
ENST00000569005	ENSG00000184110	EIF3C	0.425183	1	21	0.324165	part1	2.78159	2.65909	2.5488	1.94601	1.93487	2.57568	2.59513	3.14
ENST00000480465	ENSG00000229605	RPL21P93	0.407815	1	20	0.324187	part1	12.3726	12.6877	8.72793	11.5522	11.8585	10.6583	12.622	13.1047
ENST00000514507	ENSG00000112877	CEP72	0.421861	1	21	0.324195	part1	2.97498	3.1024	2.93756	2.44354	2.33546	2.20824	2.65102	3.09903
ENST00000563040	ENSG00000169592	INO80E	0.530209	1	21	0.324204	part1	0.658423	0.52533	0.484351	0.484785	0.187368	0.414564	0.228312	0.847041
ENST00000380488	ENSG00000102048	ASB9	0.595708	1	21	0.324206	part1	4.87045	4.94203	1.79754	1.27959	1.00426	1.39627	4.7178	5.21011
ENST00000457447	ENSG00000131373	HACL1	0.621919	1	21	0.324225	part1	0.660659	0.702333	0.172825	0.234424	0.596474	0	0.234958	0.674563
ENST00000562783	ENSG00000178115	GOLGA8Q	0.575067	1	21	0.324229	part1	0.128336	0.176509	0.087729	0.04496	0.073384	0.060826	0.025509	0.090874
ENST00000309575	ENSG00000175040	CHST2	0.406736	1	21	0.324238	part1	2.68463	2.81735	2.22974	2.63562	2.5181	2.34252	2.3508	2.77773
ENST00000567936	ENSG00000169752	NRG4	0.514855	1	20	0.324278	part1	3.83284	4.59507	3.30706	3.44239	1.6544	1.42563	1.30797	3.39158
ENST00000502549	ENSG00000124574	ABCC10	0.424013	1	21	0.324293	part1	0.399893	0.412163	0.384428	0.375235	0.359703	0.206479	0.349118	0.420966
ENST00000552155	ENSG00000087502	ERGIC2	0.430681	1	20	0.324358	part1	2.09232	2.30129	1.37729	1.70058	1.71305	1.6713	2.0648	2.05695
ENST00000468852	ENSG00000079277	MKNK1	0.65759	1	21	0.324364	part1	0.342706	0.34985	0.273107	0.03507	0.081775	0.079754	0.080392	0.363893
ENST00000506763	ENSG00000214367	HAUS3	0.450873	1	21	0.324388	part1	2.04537	2.06379	2.0349	1.29746	1.44683	1.68518	1.21487	2.19605
ENST00000470959	ENSG00000132153	DHX30	0.556127	1	20	0.324461	part1	0.346744	0.450406	0.237655	0.151246	0.14545	0.034579	0.283954	0.271427
ENST00000490955	ENSG00000188092	GPR89B	0.44818	1	21	0.32449	part1	4.39631	4.36888	3.34733	3.13731	3.19441	3.53761	3.46463	4.7831
ENST00000482438	ENSG00000172053	QARS	0.514382	1	21	0.324564	part1	0.269256	0.26337	0.179272	0.103582	0.216812	0.139255	0.144188	0.296867
ENST00000544490	ENSG00000168010	ATG16L2	0.6025	1	20	0.324577	part1	0.19012	0.150996	0.171063	0.001461	0.042069	0.090742	0.081047	0.244531
ENST00000524258	ENSG00000182372	CLN8	0.629596	1	19	0.324606	part1	0.357928	0.598135	0	0.273271	0.234845	0.093401	0.047136	0.146489
ENST00000463501	ENSG00000109689	STIM2	0.644469	1	21	0.324657	part1	1.83898	2.03629	1.06355	0.330703	0.228719	0.784238	0.717574	1.78901
ENST00000462285	ENSG00000142856	ITGB3BP	0.452294	1	20	0.324667	part1	1.67135	2.01901	1.21325	1.58371	1.40045	0.867097	1.16919	1.45743
ENST00000591755	ENSG00000167645	YIF1B	0.453732	1	20	0.324696	part1	2.664	2.61691	2.64813	2.50566	1.97699	1.38341	1.36355	2.92359
ENST00000561798	ENSG00000140740	UQCRC2	0.483114	1	21	0.324713	part1	7.00732	7.53975	6.02345	4.26493	4.64115	4.72756	3.43134	7.03284
ENST00000311330	ENSG00000174807	CD248	0.520634	1	21	0.324716	part1	0.389982	0.42116	0.257505	0.106137	0.202306	0.227401	0.312357	0.389751
ENST00000573090	ENSG00000224877	NDUFAF8	0.418656	1	21	0.324745	part1	7.49904	7.98096	7.1301	7.22817	5.04805	5.83401	6.82507	7.61196
ENST00000474963	ENSG00000216895	AC009403.1	0.524584	1	19	0.324761	part1	0.212237	0.247888	0.104027	0	0.105344	0.225205	0.157598	0.193292
ENST00000514146	ENSG00000248275	TRIM52-AS1	0.455201	1	20	0.324768	part1	1.7449	1.57834	1.2947	0.961821	1.00458	1.61502	1.55405	2.04941
ENST00000263864	ENSG00000118640	VAMP8	0.651831	1	28	0.324796	part2	16.7198	16.3566	17.7876	14.6315	13.842	16.5566	15.0385	18.4014
ENST00000404767	ENSG00000164880	INTS1	0.648884	1	28	0.324841	part2	31.177	32.3015	35.4867	28.0448	26.2847	32.1514	28.3593	32.4975
ENST00000517857	ENSG00000184428	TOP1MT	0.481364	1	20	0.324853	part1	2.15063	2.42458	1.9944	0.913563	0.623517	2.14547	1.45588	2.04501
ENST00000338863	ENSG00000007866	TEAD3	0.679544	1	27	0.324872	part2	6.44122	5.98031	6.73906	2.96528	5.83515	6.29943	5.45411	7.4053
ENST00000492603	ENSG00000142207	URB1	0.486604	1	19	0.324905	part1	0.104509	0.10166	0.081724	0.018587	0.107035	0.064518	0.067401	0.115391
ENST00000621399	ENSG00000099622	CIRBP	0.467482	1	21	0.32491	part1	3.34553	3.07134	2.83102	2.19066	1.95056	2.33437	2.42256	3.87983
ENST00000243325	ENSG00000123595	RAB9A	0.428149	1	19	0.324922	part1	1.7606	2.09523	1.34021	0.98841	1.43554	1.99116	1.48175	1.56261
ENST00000640131	ENSG00000204271	SPIN3	0.495562	1	21	0.324929	part1	0.083183	0.098024	0.063737	0.000634	0.058905	0.065705	0.071507	0.074697
ENST00000358912	ENSG00000197329	PELI1	0.420159	1	19	0.324956	part1	2.5335	2.92498	2.1773	2.34973	2.35433	1.8935	1.98446	2.33786
ENST00000489739	ENSG00000244187	TMEM141	0.434632	1	20	0.325027	part1	1.69563	1.95849	1.45111	1.49012	1.27743	1.60559	0.961728	1.56268
ENST00000537616	ENSG00000257027	AC010186.3	0.414374	1	21	0.325046	part1	0.139161	0.143667	0.110471	0.133063	0.120036	0.134637	0.106715	0.145199
ENST00000311893	ENSG00000136003	ISCU	0.403995	1	20	0.325066	part1	16.7849	18.7079	16.1019	13.902	15.0476	16.2889	14.8362	16.1425
ENST00000587927	ENSG00000161533	ACOX1	0.561735	1	21	0.325081	part1	0.515058	0.396297	0.33738	0.342311	0.181048	0.221615	0.153712	0.672943
ENST00000474962	ENSG00000106665	CLIP2	0.707425	1	21	0.325082	part1	0.084307	0.114384	0.033343	0.016062	0.022347	0.025988	0.009476	0.06055
ENST00000491339	ENSG00000102287	GABRE	0.418414	1	20	0.325092	part1	2.75143	2.75801	2.53394	2.15408	1.99292	2.32573	2.75737	2.95402
ENST00000395287	ENSG00000204256	BRD2	0.420522	1	19	0.325104	part1	0.061407	0.066416	0.06023	0.059384	0.035468	0.039646	0.065416	0.060961
ENST00000590692	ENSG00000134779	TPGS2	0.498494	1	19	0.325127	part1	0.306818	0.349486	0.165768	0.081727	0.342481	0.120919	0.238393	0.287283
ENST00000585780	ENSG00000267278	MAP3K14-AS1	0.480065	1	21	0.325157	part1	0.505878	0.589172	0.440868	0.13785	0.456098	0.20756	0.442519	0.460644
ENST00000301522	ENSG00000167815	PRDX2	0.401129	1	19	0.325164	part1	149.529	144.131	152.271	128.562	123.571	143.225	138.921	166.198
ENST00000533935	ENSG00000230487	PSMG3-AS1	0.81792	1	26	0.325167	part2	0.102369	0.088225	0.156021	0	0	0.104793	0	0.124126
ENST00000413706	ENSG00000229043	AC091729.3	0.420837	1	19	0.32518	part1	1.61115	1.52694	1.62091	1.40304	1.09822	1.21558	1.48078	1.81646
ENST00000457263	ENSG00000226396	AL031727.1	0.482709	1	19	0.325192	part1	1.93838	2.50683	1.45657	0.655818	0.984794	1.61408	1.67637	1.51542
ENST00000328666	ENSG00000187531	SIRT7	0.50502	1	20	0.325193	part1	0.67063	0.854329	0.190932	0.404281	0.489863	0.391491	0.544587	0.537194
ENST00000470442	ENSG00000240344	PPIL3	0.476831	1	21	0.3252	part1	1.22698	1.08195	1.01583	1.02436	0.662794	0.681451	0.755105	1.46397
ENST00000343410	ENSG00000143512	HHIPL2	0.42958	1	21	0.325202	part1	0.82386	0.855897	0.732657	0.725997	0.677024	0.611233	0.616918	0.853523
ENST00000511313	ENSG00000285437	POLR2J3	0.510615	1	21	0.325345	part1	1.80961	2.07477	1.54548	0.937013	0.958261	0.896547	0.993481	1.67766
ENST00000305596	ENSG00000169217	CD2BP2	0.399952	1	21	0.325345	part1	17.3626	18.265	16.5797	14.0308	16.0501	17.3497	16.0557	17.7389
ENST00000400935	ENSG00000184575	XPOT	0.446131	1	19	0.32535	part1	1.07906	1.30067	0.547387	1.01825	0.812676	0.706971	1.03214	0.936771
ENST00000594558	ENSG00000268756	AC104534.1	0.45338	1	19	0.325352	part1	0.283395	0.255837	0.325335	0.217521	0.190922	0.215878	0.100399	0.33171
ENST00000544054	ENSG00000033030	ZCCHC8	0.451406	1	21	0.325392	part1	0.616538	0.593374	0.557941	0.591144	0.293673	0.364359	0.495454	0.684741
ENST00000513176	ENSG00000251639	AC092535.2	0.440335	1	20	0.325401	part1	1.48939	1.79418	1.24634	1.18894	1.07555	0.991678	1.31483	1.29342
ENST00000585693	ENSG00000168259	DNAJC7	0.550417	1	21	0.325443	part1	0.258328	0.27856	0.151494	0.107956	0.144744	0.09696	0.147122	0.256785
ENST00000494710	ENSG00000116675	DNAJC6	0.452682	1	21	0.325445	part1	2.04806	2.03104	1.76961	0.855733	1.75161	1.54088	1.69077	2.21392
ENST00000510796	ENSG00000183718	TRIM52	0.454722	1	21	0.32546	part1	1.08641	0.96757	0.846027	0.782833	0.837548	0.651341	0.884991	1.284
ENST00000587811	ENSG00000123159	GIPC1	0.473617	1	21	0.325489	part1	0.588374	0.626261	0.583265	0.290502	0.278085	0.331528	0.525562	0.592929
ENST00000462917	ENSG00000173812	EIF1	0.428289	1	21	0.325491	part1	3.42359	3.36987	2.65561	2.86339	2.9176	3.04936	2.55439	3.72465
ENST00000378302	ENSG00000136144	RCBTB1	0.440766	1	20	0.325548	part1	2.99776	2.86115	2.15239	2.21502	2.93459	2.26292	2.11828	3.34933
ENST00000424991	ENSG00000144635	DYNC1LI1	0.705829	1	21	0.325554	part1	0.063418	0.070398	0	0.017125	0.023785	0.039417	0.000819	0.060884
ENST00000437120	ENSG00000177463	NR2C2	0.427462	1	19	0.325569	part1	0.116011	0.143025	0.065203	0.114005	0.092422	0.092587	0.112918	0.097197
ENST00000508488	ENSG00000169567	HINT1	0.415728	1	21	0.325573	part1	2.92723	2.85883	2.7216	2.68533	2.00571	2.47422	2.74912	3.20485
ENST00000423069	ENSG00000205560	CPT1B	0.761418	1	28	0.325573	part2	0.186201	0.28775	0.145384	0.048697	0.174719	0.060691	0.189507	0.097866
ENST00000524346	ENSG00000254101	LINC02055	0.481954	1	21	0.325596	part1	1.82553	1.75893	1.38827	1.1926	0.975132	1.13697	1.33351	2.02217
ENST00000574526	ENSG00000262188	LINC01978	0.488468	1	21	0.325608	part1	0.146597	0.138301	0.065117	0.105426	0.122308	0.061506	0.117022	0.165228
ENST00000396789	ENSG00000213903	LTB4R	0.470003	1	21	0.325615	part1	3.17594	3.69145	2.62944	1.67287	1.88297	2.39624	2.41704	2.88617
ENST00000339223	ENSG00000187474	FPR3	0.502384	1	19	0.325615	part1	0.039897	0.022786	0.017005	0.037062	0.018758	0.034774	0.013667	0.059745
ENST00000553636	ENSG00000090061	CCNK	0.425939	1	19	0.325631	part1	1.39637	1.30062	1.00845	1.07586	1.34021	1.35287	1.00191	1.59111
ENST00000478883	ENSG00000164896	FASTK	0.450868	1	21	0.325647	part1	0.338779	0.316037	0.248805	0.233426	0.23252	0.275732	0.276454	0.38541
ENST00000472479	ENSG00000184182	UBE2F	0.676836	1	26	0.325654	part2	0.10249	0.140143	0.05975	0.081285	0.088746	0.057893	0.102994	0.071988
ENST00000467596	ENSG00000099992	TBC1D10A	0.45625	1	19	0.325654	part1	0.19438	0.160512	0.136981	0.143063	0.078521	0.207981	0.144698	0.241899
ENST00000504573	ENSG00000248367	AC008610.1	0.451376	1	20	0.325674	part1	2.33476	2.71642	2.10207	1.27741	1.60034	1.54792	2.18569	2.11773
ENST00000527713	ENSG00000151498	ACAD8	0.508379	1	21	0.325692	part1	0.73716	0.75206	0.444129	0.425372	0.257103	0.358284	0.703771	0.774048
ENST00000557834	ENSG00000103671	TRIP4	0.699973	1	20	0.325713	part1	0.201676	0.087165	0.04861	0	0.108085	0.07596	0.0327	0.330242
ENST00000510379	ENSG00000071205	ARHGAP10	0.606704	1	21	0.325726	part1	0.081335	0.10196	0.050223	0.061539	0.018344	0.010858	0.020842	0.066309
ENST00000447877	ENSG00000197586	ENTPD6	0.567061	1	21	0.325726	part1	0.35925	0.407673	0.068784	0.225661	0.121915	0.13675	0.288871	0.335897
ENST00000396655	ENSG00000139180	NDUFA9	0.570969	1	21	0.325744	part1	0.15647	0.175956	0.137313	0.008147	0.071068	0.144334	0	0.147821
ENST00000404894	ENSG00000122644	ARL4A	0.490378	1	21	0.325759	part1	2.05003	2.3139	1.69673	0.434988	1.37784	1.69414	1.33624	1.92906
ENST00000551553	ENSG00000139269	INHBE	0.567381	1	20	0.325795	part1	0.02472	0.017388	0.011358	0.018015	0.010253	0.007623	0.010529	0.033668
ENST00000645271	ENSG00000284976	BX255925.3	0.433786	1	21	0.325836	part1	11.5156	11.3078	9.36332	7.88699	8.67544	10.869	9.33629	12.5183
ENST00000367889	ENSG00000143198	MGST3	0.423961	1	21	0.325846	part1	21.4695	23.2678	20.3913	19.6933	14.2078	16.5605	18.6701	21.1509
ENST00000644049	ENSG00000151572	ANO4	0.504041	1	19	0.325873	part1	1.15353	1.18108	0.770329	0.773124	0	1.20075	0.738745	1.2051
ENST00000399137	ENSG00000159261	CLDN14	0.45794	1	21	0.32594	part1	0.070107	0.074762	0.053512	0.029931	0.048046	0.06717	0.055825	0.070123
ENST00000441283	ENSG00000185186	LINC00313	0.516857	1	21	0.325941	part1	0.480355	0.539248	0.389965	0.187563	0.219524	0.291654	0.288819	0.454046
ENST00000362154	ENSG00000199024	MIR103A2	0.751742	1	26	0.325963	part2	0.266236	0.10141	0.381742	0.009959	0.178781	0.226266	0.058256	0.449021
ENST00000563711	ENSG00000140740	UQCRC2	0.40586	1	20	0.325971	part1	3.46773	3.7882	3.15449	3.05941	2.91458	3.03128	3.41333	3.38213
ENST00000553994	ENSG00000166165	CKB	0.442517	1	21	0.325973	part1	3.4087	3.48227	1.79146	2.60555	2.48682	3.13709	3.15267	3.56591
ENST00000414282	ENSG00000233016	SNHG7	0.528216	1	20	0.325975	part1	1.44349	1.21095	1.30986	0.487071	0.607257	0.880584	0.670297	1.7737
ENST00000498215	ENSG00000114861	FOXP1	0.817118	1	20	0.325978	part1	0.129222	0.022689	0.002413	0	0.081268	0.005019	0	0.244402
ENST00000514308	ENSG00000154553	PDLIM3	0.447883	1	21	0.325983	part1	0.304608	0.3179	0.279695	0.21726	0.263239	0.148323	0.243253	0.31182
ENST00000622306	ENSG00000185164	NOMO2	0.424226	1	19	0.32599	part1	31.6311	30.9419	32.2194	9.90808	28.9359	29.7842	30.8454	34.4576
ENST00000243077	ENSG00000123384	LRP1	0.661436	1	28	0.326013	part2	2.9005	2.97326	3.09489	2.3333	2.29194	2.91722	2.74366	3.02305
ENST00000373352	ENSG00000136856	SLC2A8	0.461242	1	20	0.326032	part1	7.01895	6.02811	4.54507	5.21251	5.64245	6.08256	3.66377	8.48125
ENST00000430157	ENSG00000221983	UBA52	0.402743	1	19	0.326033	part1	292.408	265.607	291.52	286.918	243.912	259.98	247.697	338.851
ENST00000639531	ENSG00000120071	KANSL1	0.573189	1	21	0.32604	part1	0.096065	0.058943	0.040553	0.037295	0.045372	0.058406	0.037697	0.139534
ENST00000496846	ENSG00000235859	AC006978.1	0.453119	1	21	0.326057	part1	0.986095	1.00656	0.868193	0.664926	0.696755	0.763708	0.656407	1.03155
ENST00000465017	ENSG00000244187	TMEM141	0.447441	1	19	0.326068	part1	14.6821	14.7009	15.0544	14.2064	11.412	12.8691	2.06392	15.6445
ENST00000280800	ENSG00000151176	PLBD2	0.652214	1	28	0.326087	part2	16.0085	15.3924	17.1148	14.4612	12.7299	15.8537	14.5157	17.6918
ENST00000564459	ENSG00000125124	BBS2	0.498244	1	19	0.326089	part1	0.528948	0.364652	0.220099	0.450852	0.195739	0.451414	0.315327	0.728398
ENST00000610429	ENSG00000266714	MYO15B	0.50139	1	19	0.32611	part1	0.276661	0.331891	0.179498	0.324861	0.065999	0.139043	0.134164	0.239715
ENST00000392685	ENSG00000171121	KCNMB3	0.615504	1	21	0.32613	part1	0.261333	0.249146	0.07057	0	0.176631	0.123762	0.129545	0.290737
ENST00000497831	ENSG00000198715	GLMP	0.595164	1	21	0.326139	part1	0.889294	0.753742	0.675765	0.549366	0.368276	0.2595	0.001773	1.0836
ENST00000558170	ENSG00000169554	ZEB2	0.769758	1	26	0.326141	part2	1.63933	1.28133	1.87274	0.226589	2.10308	0.122311	1.29851	2.10569
ENST00000372967	ENSG00000168653	NDUFS5	0.401186	1	21	0.326181	part1	281.283	284.118	274.883	249.45	239.758	259.572	263.492	296.95
ENST00000508930	ENSG00000146063	TRIM41	0.417612	1	19	0.326209	part1	2.00992	1.8618	2.14391	1.53149	1.67319	1.83971	1.40415	2.28964
ENST00000585128	ENSG00000132199	ENOSF1	0.518607	1	19	0.326219	part1	0.255088	0.158904	0.160658	0.216999	0.120847	0.133836	0.093409	0.367862
ENST00000312371	ENSG00000174945	AMZ1	0.510742	1	20	0.326231	part1	0.026517	0.031291	0.019589	0.010298	0.008698	0.015155	0.024028	0.023375
ENST00000398743	ENSG00000185686	PRAME	0.562956	1	21	0.326233	part1	0.213316	0.24179	0.146709	0.126851	0.114541	0.108518	0.010932	0.19867
ENST00000613406	ENSG00000275494	AC133552.5	0.468295	1	19	0.326245	part1	1.48462	1.45179	1.24123	0.912839	0.648137	1.49298	0.871521	1.61412
ENST00000343411	ENSG00000140943	MBTPS1	0.415945	1	21	0.326249	part1	23.6388	23.1362	21.7168	17.7565	19.5423	21.023	21.7015	25.6812
ENST00000534991	ENSG00000256073	URB1-AS1	0.467483	1	21	0.326254	part1	1.61635	1.73563	1.01147	0.746091	0.890202	1.547	1.4486	1.60219
ENST00000359308	ENSG00000196419	XRCC6	0.428987	1	21	0.326259	part1	41.4621	40.5741	30.1661	29.6078	38.5372	33.3647	37.4818	45.0473
ENST00000562059	ENSG00000125124	BBS2	0.467747	1	19	0.326271	part1	0.134672	0.15386	0.088693	0.095476	0.074262	0.068602	0.142538	0.124129
ENST00000441743	ENSG00000226885	E2F6P3	0.410772	1	19	0.326287	part1	0.402219	0.485159	0.339395	0.35226	0.33818	0.342315	0.395962	0.345236
ENST00000375631	ENSG00000204386	NEU1	0.410691	1	21	0.326317	part1	10.0105	9.71568	9.64421	8.38881	8.32996	8.82761	8.82847	10.9508
ENST00000458478	ENSG00000168028	RPSA	0.407605	1	19	0.326319	part1	58.4266	63.9094	55.2438	57.458	38.3088	51.2255	57.9837	56.7116
ENST00000467049	ENSG00000158079	PTPDC1	0.467569	1	21	0.326328	part1	1.30361	1.45225	1.06866	1.08318	0.667985	0.748933	0.980101	1.23884
ENST00000532635	ENSG00000110719	TCIRG1	0.446563	1	19	0.32635	part1	2.80391	2.9621	2.06656	2.82754	1.40248	2.74291	1.60837	2.82563
ENST00000496369	ENSG00000170264	FAM161A	0.604665	1	21	0.326359	part1	0.617627	0.569854	0.271291	0.343839	0.26271	0.090665	0.268749	0.704897
ENST00000437418	ENSG00000124098	FAM210B	0.479717	1	19	0.326386	part1	0.538978	0.413298	0.546265	0.319369	0.258633	0.35552	0.311096	0.698974
ENST00000433628	ENSG00000148842	CNNM2	0.399435	1	19	0.326393	part1	0.337437	0.35827	0.298977	0.350669	0.328423	0.302841	0.273352	0.338031
ENST00000316752	ENSG00000162927	PUS10	0.576273	1	20	0.326414	part1	0.342183	0.439626	0.016432	0.083593	0.217114	0.161909	0.29169	0.266402
ENST00000218388	ENSG00000102265	TIMP1	0.440585	1	21	0.326451	part1	161.616	172.466	130.309	143.811	126.917	107.671	119.887	160.987
ENST00000374328	ENSG00000204176	SYT15	0.469689	1	21	0.326472	part1	0.105412	0.11963	0.090071	0.046046	0.087124	0.070452	0.07075	0.09774
ENST00000408965	ENSG00000221869	CEBPD	0.438866	1	20	0.326524	part1	3.60721	3.94772	2.92157	3.03966	2.28637	2.34607	3.53132	3.4923
ENST00000525795	ENSG00000114779	ABHD14B	0.498482	1	21	0.326534	part1	0.510052	0.555983	0.39995	0.227572	0.371593	0.371167	0.20115	0.495885
ENST00000328434	ENSG00000183978	COA3	0.63644	1	27	0.326537	part2	30.6728	30.6843	31.9147	28.2031	29.8431	31.2821	30.5277	32.5763
ENST00000537766	ENSG00000124920	MYRF	0.476367	1	19	0.326541	part1	0.039712	0.032072	0.047204	0.022275	0.027951	0.024622	0.011519	0.04973
ENST00000495755	ENSG00000223501	VPS52	0.502607	1	21	0.326545	part1	0.700306	0.724649	0.402516	0.317671	0.408706	0.573829	0.419518	0.719535
ENST00000622371	ENSG00000150403	TMCO3	0.46015	1	21	0.32655	part1	1.32823	1.44334	1.04118	0.944816	0.765008	1.0046	1.01625	1.29578
ENST00000586803	ENSG00000179218	CALR	0.416306	1	21	0.326561	part1	13.5414	14.4159	11.5562	9.38195	11.9735	12.2663	12.9614	13.5093
ENST00000614790	ENSG00000273559	CWC25	0.404079	1	21	0.326576	part1	6.06089	6.41984	5.42263	5.46199	5.9843	5.69186	4.80907	6.07808
ENST00000503641	ENSG00000159199	ATP5MC1	0.424193	1	19	0.326578	part1	13.6089	13.3145	13.7646	9.51547	10.3927	9.60899	13.2831	14.7476
ENST00000535076	ENSG00000255717	SNHG1	0.437292	1	19	0.326581	part1	49.0651	47.4289	39.9871	40.6177	45.549	49.4325	17.741	53.7446
ENST00000445382	ENSG00000228486	C2orf92	0.675621	1	20	0.326585	part1	0.081653	0.132047	0.022532	0.007122	0.064549	0	0.025789	0.036221
ENST00000469939	ENSG00000182670	TTC3	0.44437	1	21	0.326609	part1	0.531597	0.586405	0.504083	0.387886	0.433816	0.289507	0.419722	0.509521
ENST00000330280	ENSG00000145736	GTF2H2	0.510329	1	20	0.326614	part1	3.19661	4.05948	2.38114	0.707799	1.9542	2.72908	1.61863	2.53092
ENST00000547098	ENSG00000198015	MRPL42	0.650404	1	21	0.326619	part1	2.18803	2.12956	0.153037	0.116503	1.51835	1.65293	0.159876	2.38132
ENST00000560314	ENSG00000259485	LINC02253	0.426164	1	21	0.326632	part1	1.06693	1.03549	0.987608	0.92753	0.896599	0.807314	0.779151	1.16394
ENST00000370631	ENSG00000155252	PI4K2A	0.408818	1	21	0.326638	part1	8.10304	8.09441	7.34484	7.52358	6.84487	6.86573	7.29429	8.60988
ENST00000647541	ENSG00000154122	ANKH	0.483514	1	21	0.32668	part1	0.057855	0.06315	0.05266	0.026868	0.051245	0.039683	0.018614	0.055995
ENST00000561972	ENSG00000051523	CYBA	0.445715	1	20	0.326732	part1	1.43585	1.32118	1.20721	0.763173	0.891638	1.37605	1.22683	1.63744
ENST00000562258	ENSG00000166887	VPS39	0.41058	1	19	0.326772	part1	6.09777	6.21323	5.7596	3.92879	4.96917	6.29501	5.83609	6.34949
ENST00000570284	ENSG00000168488	ATXN2L	0.472703	1	21	0.326812	part1	1.28908	1.2258	0.954514	1.01704	0.968688	0.778847	0.680764	1.42943
ENST00000607453	ENSG00000272195	AL356512.1	0.554689	1	21	0.326873	part1	0.201908	0.221752	0.062132	0.079004	0.100746	0.07802	0.17591	0.193935
ENST00000491777	ENSG00000132676	DAP3	0.441003	1	20	0.326874	part1	0.762184	0.707485	0.424211	0.692333	0.597038	0.752936	0.48897	0.86197
ENST00000311403	ENSG00000174282	ZBTB4	0.409033	1	21	0.326886	part1	4.5505	4.52061	4.41146	3.99011	3.89176	3.42648	4.39262	4.84956
ENST00000447863	ENSG00000135164	DMTF1	0.441936	1	19	0.326906	part1	0.654897	0.699833	0.390252	0.423148	0.449483	0.610641	0.656082	0.648492
ENST00000434417	ENSG00000179965	ZNF771	0.577536	1	21	0.326919	part1	0.508796	0.542927	0.277874	0.36504	0	0.281957	0.213508	0.504513
ENST00000625254	ENSG00000280734	LINC01232	0.488435	1	19	0.326927	part1	0.389551	0.487904	0.154263	0.124372	0.328125	0.362496	0.278616	0.313997
ENST00000414141	ENSG00000231327	LINC01816	0.431703	1	20	0.32694	part1	2.97322	2.79384	2.87235	2.24539	1.82448	2.60753	2.42161	3.32692
ENST00000313511	ENSG00000178952	TUFM	0.647781	1	28	0.326941	part2	112.038	105.257	113.497	98.1802	97.7612	111.43	109.118	125.39
ENST00000512658	ENSG00000164306	PRIMPOL	0.55063	1	21	0.326975	part1	0.500535	0.364453	0.183295	0.198855	0.187308	0.362479	0.317277	0.665718
ENST00000594797	ENSG00000229833	PET100	0.398307	1	21	0.326978	part1	20.25	20.234	20.029	18.2525	17.6597	18.8185	18.7944	21.4467
ENST00000466498	ENSG00000188186	LAMTOR4	0.473365	1	21	0.326979	part1	1.81676	2.05265	1.4173	1.51094	1.2065	0.925744	1.12087	1.6867
ENST00000465273	ENSG00000143416	SELENBP1	0.541959	1	21	0.327	part1	0.459646	0.447933	0.246675	0.173883	0.222804	0.289807	0.254739	0.497967
ENST00000554935	ENSG00000119685	TTLL5	0.661696	1	21	0.327045	part1	0.086911	0.078923	0.018925	0.003823	0.07587	0.004589	0.032609	0.099812
ENST00000216802	ENSG00000100911	PSME2	0.481543	1	19	0.327051	part1	22.85	21.0703	22.5072	9.27095	22.1767	9.16865	12.0993	25.9465
ENST00000358666	ENSG00000198258	UBL5	0.407142	1	21	0.327103	part1	28.8895	28.9344	27.0566	24.8225	22.5352	26.1159	28.0753	30.4953
ENST00000509033	ENSG00000179967	PPP1R14BP3	0.640771	1	26	0.327118	part2	55.5315	50.4414	57.2527	52.3841	47.9064	56.8937	53.3633	63.7869
ENST00000228827	ENSG00000111231	GPN3	0.412009	1	19	0.327118	part1	10.7013	11.2768	9.93741	11.0391	9.02375	8.82074	7.86562	10.7356
ENST00000301281	ENSG00000167671	UBXN6	0.396878	1	20	0.32717	part1	13.8618	14.7047	13.5797	12.387	11.9233	13.8463	12.6499	13.8022
ENST00000302017	ENSG00000181444	ZNF467	0.708597	1	21	0.327199	part1	0.36825	0.269674	0.032463	0.048708	0.141589	0.029511	0.210522	0.487439
ENST00000619952	ENSG00000170421	KRT8	0.425379	1	21	0.32722	part1	3.35385	3.47385	2.63953	2.97727	2.09893	2.9991	3.13055	3.42171
ENST00000011619	ENSG00000010017	RANBP9	0.400768	1	21	0.32723	part1	19.4027	20.6931	16.5021	17.2871	18.6444	17.5796	18.6431	19.1978
ENST00000481966	ENSG00000053371	AKR7A2	0.48574	1	21	0.327269	part1	0.855917	0.905164	0.521312	0.552411	0.623219	0.34918	0.722657	0.854147
ENST00000540158	ENSG00000076248	UNG	0.514431	1	19	0.327279	part1	1.52145	1.42649	0.898936	1.58261	0.423423	0.472416	1.01049	1.70075
ENST00000637102	ENSG00000243989	ACY1	0.48262	1	21	0.327309	part1	0.200976	0.258438	0.137271	0.149974	0.138477	0.124344	0.108076	0.154512
ENST00000580541	ENSG00000182628	SKA2	0.450184	1	19	0.327323	part1	0.7866	0.8784	0.406595	0.638473	0.397552	0.866359	0.62587	0.738028
ENST00000607172	ENSG00000272138	LINC01607	0.84597	1	21	0.327324	part1	0.097517	0.062629	0.04834	0	0	0.005886	0	0.137676
ENST00000555992	ENSG00000119599	DCAF4	0.678175	1	21	0.327325	part1	0.211279	0.218103	0	0	0	0.110969	0.195289	0.21599
ENST00000583776	ENSG00000132205	EMILIN2	0.626158	1	19	0.327337	part1	0.047949	0.070974	0	0.031942	0.026432	0.029022	0	0.027459
ENST00000367378	ENSG00000120265	PCMT1	0.408631	1	19	0.327338	part1	13.1088	12.504	10.8175	13.6132	10.7954	10.4081	12.3208	14.4336
ENST00000369846	ENSG00000135338	LCA5	0.455544	1	21	0.327346	part1	0.749583	0.760624	0.709464	0.721883	0.498793	0.33375	0.472809	0.779576
ENST00000606102	ENSG00000236086	HMGN2P28	0.796681	1	28	0.327351	part2	0.189161	0.123896	0.201696	0.028538	0.020633	0.168429	0.073189	0.264696
ENST00000641774	ENSG00000164073	MFSD8	0.694211	1	21	0.327367	part1	0.003036	0.003229	0.002187	0	0	0.001168	0.000686	0.002909
ENST00000541569	ENSG00000120860	WASHC3	0.569357	1	19	0.327371	part1	1.21159	1.85326	0.424851	0.015847	0.439429	0.872331	1.04676	0.636012
ENST00000260118	ENSG00000137563	GGH	0.418658	1	20	0.327388	part1	22.8348	24.7906	17.942	22.6974	20.5574	16.6326	19.0219	22.123
ENST00000492407	ENSG00000171720	HDAC3	0.473785	1	21	0.327403	part1	0.735672	0.853165	0.508293	0.637279	0.393038	0.525137	0.43179	0.658056
ENST00000421137	ENSG00000227329	AL139396.1	0.46954	1	21	0.327424	part1	1.87622	2.0099	1.33094	1.41759	0.924047	1.41987	1.38115	1.84403
ENST00000556515	ENSG00000168175	MAPK1IP1L	0.445625	1	19	0.327428	part1	1.46382	1.78043	1.15603	1.20468	1.0014	0.692966	1.5065	1.22632
ENST00000589879	ENSG00000160471	COX6B2	0.504435	1	21	0.327446	part1	0.864414	0.901075	0.565256	0.619144	0.538364	0.341924	0.52866	0.874281
ENST00000263579	ENSG00000110063	DCPS	0.659277	1	28	0.327471	part2	13.5147	12.7744	13.7555	10.4135	11.0018	13.1348	11.8271	14.9808
ENST00000583683	ENSG00000166579	NDEL1	0.413568	1	20	0.327472	part1	2.77905	3.22104	2.26072	2.43555	2.37993	2.50488	2.45231	2.48618
ENST00000517998	ENSG00000253722	AC010834.1	0.443033	1	20	0.327472	part1	0.373775	0.425027	0.320938	0.316519	0.194041	0.24935	0.353952	0.342493
ENST00000454536	ENSG00000170417	TMEM182	0.573818	1	21	0.327521	part1	0.186415	0.198568	0.063409	0.034356	0.147171	0.031419	0.146299	0.184086
ENST00000496470	ENSG00000006607	FARP2	0.531038	1	19	0.32753	part1	0.10152	0.157033	0.048319	0.039745	0.095613	0.061491	0.028467	0.051303
ENST00000244520	ENSG00000124562	SNRPC	0.41125	1	19	0.327544	part1	119.642	113.172	114.91	99.8296	79.002	116.789	112.394	132.457
ENST00000355151	ENSG00000172590	MRPL52	0.3943	1	19	0.327551	part1	6.43337	6.45722	5.62078	6.5713	6.22331	5.72664	6.02888	6.75012
ENST00000355520	ENSG00000079482	OPHN1	0.406917	1	19	0.327552	part1	0.914015	0.816719	0.706704	0.810173	1.0305	0.764484	0.755074	1.05961
ENST00000422292	ENSG00000234297	AL592293.2	0.453279	1	20	0.327564	part1	0.146912	0.133362	0.114277	0.06727	0.137357	0.132145	0.089784	0.168124
ENST00000373238	ENSG00000079332	SAR1A	0.45222	1	19	0.327571	part1	2.74613	3.5615	1.72738	2.52232	2.20933	1.6237	2.07196	2.07559
ENST00000530633	ENSG00000197858	GPAA1	0.570795	1	21	0.327577	part1	4.5603	4.84754	3.97724	3.45553	0	3.03516	0	4.51338
ENST00000390672	ENSG00000212123	PRR22	0.42352	1	19	0.327577	part1	0.649183	0.688929	0.524184	0.564555	0.319434	0.682422	0.60679	0.643562
ENST00000483191	ENSG00000143222	UFC1	0.4932	1	21	0.327579	part1	1.95211	1.91649	1.53211	1.11505	1.44537	0.783631	1.24725	2.09051
ENST00000469769	ENSG00000169231	THBS3	0.536221	1	21	0.327639	part1	1.16018	1.3347	0.731537	0.491545	0.403238	0.6867	0.74955	1.04606
ENST00000553851	ENSG00000243279	PRAF2	0.639988	1	27	0.327639	part2	12.8343	12.9857	13.4776	11.3597	11.8449	12.8616	11.4647	13.3519
ENST00000367388	ENSG00000143355	LHX9	0.462382	1	21	0.327646	part1	0.133704	0.129886	0.123691	0.121542	0.039363	0.117288	0.072474	0.144385
ENST00000529644	ENSG00000167702	KIFC2	0.491353	1	19	0.327685	part1	0.574616	0.576353	0.378677	0.227472	0.60108	0.282085	0.325863	0.602495
ENST00000562698	ENSG00000178761	FAM219B	0.488413	1	21	0.327711	part1	0.22521	0.269526	0.168438	0.171661	0.122476	0.156884	0.100263	0.192385
ENST00000477652	ENSG00000148660	CAMK2G	0.671344	1	21	0.327715	part1	0.016856	0.016664	0	0	0.013308	0.011823	0	0.017815
ENST00000372849	ENSG00000241343	RPL36A	0.765225	1	21	0.327726	part1	290.658	276.112	2.20121	0.621672	264.114	0	5.16523	320.121
ENST00000553325	ENSG00000126214	KLC1	0.605312	1	19	0.327736	part1	0.059668	0.072635	0.002889	0.003889	0.040994	0.003012	0.067862	0.049658
ENST00000313843	ENSG00000103496	STX4	0.430483	1	20	0.327751	part1	13.3267	14.4011	8.64325	8.57102	11.5123	12.9916	12.0752	12.9331
ENST00000372969	ENSG00000168653	NDUFS5	0.394782	1	20	0.327782	part1	107.61	102.5	107.569	97.8513	97.7617	99.2439	100.87	118.188
ENST00000611553	ENSG00000215126	CBWD6	0.430802	1	20	0.327791	part1	0.173103	0.203607	0.149948	0.171527	0.117006	0.150175	0.108951	0.151279
ENST00000520871	ENSG00000134013	LOXL2	0.583288	1	19	0.327798	part1	0.148573	0.213898	0	0.051728	0	0.126619	0.145389	0.090674
ENST00000558008	ENSG00000166803	PCLAF	0.569558	1	21	0.327828	part1	0.587974	0.705948	0.481986	0.439386	0.24964	0.137127	0.047252	0.499524
ENST00000551647	ENSG00000120798	NR2C1	0.646435	1	19	0.327831	part1	0.037278	0.030149	0.003861	0.000205	0.042074	0.015999	0	0.046184
ENST00000610578	ENSG00000277147	LINC00869	0.46101	1	20	0.327839	part1	0.134524	0.121103	0.108331	0.037204	0.12341	0.119869	0.090814	0.154609
ENST00000431628	ENSG00000183527	PSMG1	0.491027	1	21	0.32784	part1	11.005	10.5675	8.44393	6.01083	8.78653	3.86218	7.69138	11.9955
ENST00000635031	ENSG00000170846	AC093323.1	0.43313	1	21	0.327845	part1	3.4282	3.50201	2.50317	2.24859	2.7115	2.80768	3.41448	3.52646
ENST00000337943	ENSG00000183010	PYCR1	0.417007	1	19	0.327862	part1	2.74688	2.47298	2.63808	2.27917	2.04438	2.54047	2.21078	3.1582
ENST00000330914	ENSG00000196230	TUBB	0.508796	1	19	0.327863	part1	45.9219	43.2292	44.5413	31.7975	7.78579	43.5404	7.55665	50.9132
ENST00000443589	ENSG00000230683	DDTP1	0.539369	1	20	0.327875	part1	0.17109	0.108135	0.105802	0.045129	0.093671	0.169868	0.031084	0.24249
ENST00000511129	ENSG00000138760	SCARB2	0.427536	1	21	0.327895	part1	0.159376	0.175275	0.088898	0.123626	0.141301	0.146381	0.150484	0.151307
ENST00000643957	ENSG00000197912	SPG7	0.500543	1	21	0.327917	part1	2.17331	2.41316	1.79294	1.06541	1.46526	1.14721	1.1423	2.04104
ENST00000266542	ENSG00000139178	C1RL	0.446163	1	21	0.327918	part1	2.78135	2.50762	2.23206	1.71228	1.87709	2.25301	2.45425	3.19278
ENST00000492235	ENSG00000213689	TREX1	0.771999	1	21	0.327925	part1	0.221762	0.128151	0.088167	0.111529	0	0	0	0.326246
ENST00000569994	ENSG00000162062	TEDC2	0.43435	1	20	0.327933	part1	0.217179	0.22711	0.141712	0.217523	0.152546	0.147199	0.203354	0.217878
ENST00000219551	ENSG00000103269	RHBDL1	0.790107	1	28	0.327936	part2	1.58567	1.15558	1.87376	0.697092	0.190235	1.18754	1.10153	2.09395
ENST00000493026	ENSG00000108671	PSMD11	0.422902	1	21	0.327974	part1	0.883476	0.925655	0.823226	0.593115	0.632823	0.814203	0.81241	0.884508
ENST00000448418	ENSG00000066382	MPPED2	0.720535	1	27	0.32798	part2	0.116662	0.088428	0.119888	0.030253	0.0729	0.093913	0.032601	0.150509
ENST00000493683	ENSG00000103549	RNF40	0.55062	1	20	0.328021	part1	7.65081	10.3031	1.12957	3.14343	7.4183	4.31999	3.02425	5.37008
ENST00000442692	ENSG00000162341	TPCN2	0.43822	1	21	0.328024	part1	2.79038	2.76541	2.53125	1.92642	1.83556	2.06635	2.54542	2.95072
ENST00000380334	ENSG00000186312	CA5BP1	0.412476	1	21	0.328034	part1	2.35434	2.28276	2.25323	1.84257	1.69992	2.18114	2.24593	2.53992
ENST00000486733	ENSG00000198034	RPS4X	0.40037	1	21	0.328053	part1	68.3492	70.6377	64.6957	64.4202	52.7344	65.1596	65.0296	69.3606
ENST00000561421	ENSG00000103876	FAH	0.404442	1	21	0.32809	part1	12.0609	12.2262	11.8365	10.5648	11.2035	10.2217	10.3052	12.4737
ENST00000607373	ENSG00000140299	BNIP2	0.513333	1	19	0.3281	part1	1.26542	1.4976	0.554522	0.100282	1.22237	1.11648	0.662701	1.09369
ENST00000311189	ENSG00000174775	HRAS	0.396034	1	19	0.328139	part1	13.3729	13.1297	13.8692	12.7941	11.2478	11.9569	12.2825	14.251
ENST00000561435	ENSG00000092010	PSME1	0.666177	1	27	0.328139	part2	6.29603	7.94431	5.33608	4.48894	6.037	5.00685	6.47419	4.94662
ENST00000518249	ENSG00000105339	DENND3	0.673296	1	21	0.328143	part1	0.36984	0.408201	0.220042	0.101217	0	0.22558	0	0.348927
ENST00000643288	ENSG00000203711	C6orf99	0.631875	1	21	0.328196	part1	0.050918	0.064961	0.01944	0.018301	0.030831	0.021756	0	0.039166
ENST00000596358	ENSG00000142546	NOSIP	0.410168	1	20	0.328205	part1	8.87166	9.89988	8.17409	8.59835	6.07182	7.81608	8.21066	8.25922
ENST00000537087	ENSG00000111678	C12orf57	0.431849	1	21	0.328208	part1	8.94376	8.71732	7.29039	7.28641	5.97029	7.10253	8.20141	9.58913
ENST00000442139	ENSG00000125991	ERGIC3	0.497961	1	20	0.328224	part1	0.796367	0.860861	0.749105	0.490876	0.433674	0.772402	0	0.768962
ENST00000482875	ENSG00000057935	MTA3	0.550994	1	19	0.328278	part1	0.475826	0.527967	0.414138	0.489754	0.134278	0.02333	0.119587	0.445568
ENST00000645119	ENSG00000122406	RPL5	0.493232	1	20	0.328317	part1	7.43873	8.92369	4.53474	7.22706	2.52182	4.5479	4.44731	6.29462
ENST00000582787	ENSG00000264920	AC018521.5	0.438293	1	20	0.328331	part1	2.54946	2.29686	2.34523	1.6821	2.16027	1.69432	2.06927	2.91849
ENST00000589625	ENSG00000105401	CDC37	0.425471	1	20	0.328335	part1	5.0305	4.7102	4.40729	4.96863	3.1487	4.68036	3.4837	5.58042
ENST00000441832	ENSG00000162971	TYW5	0.645513	1	21	0.328395	part1	0.234135	0.232478	0	0	0.186886	0.20459	0	0.246255
ENST00000526149	ENSG00000217555	CKLF	0.505944	1	21	0.32841	part1	0.636087	0.627769	0.471428	0.310335	0.305208	0.476542	0.327749	0.672912
ENST00000487081	ENSG00000147121	KRBOX4	0.61723	1	19	0.32842	part1	1.85074	2.48887	0	2.44632	0.755555	0.292735	0	1.29558
ENST00000521262	ENSG00000008988	RPS20	0.424419	1	19	0.328426	part1	49.5934	47.1033	37.71	51.5518	42.1573	43.8194	29.547	54.3066
ENST00000447718	ENSG00000232472	EEF1B2P3	0.400206	1	21	0.328437	part1	51.1814	48.4178	47.8585	44.6406	45.9304	47.7189	47.401	56.2339
ENST00000367602	ENSG00000116260	QSOX1	0.39842	1	19	0.328441	part1	7.78708	7.66578	8.00638	7.01651	6.70541	7.33552	6.73504	8.25629
ENST00000426431	ENSG00000185591	SP1	0.449867	1	20	0.328442	part1	18.3414	16.0878	16.4959	15.5136	11.882	10.9011	13.4976	21.4144
ENST00000436302	ENSG00000146856	AGBL3	0.883016	1	20	0.328443	part1	0.037272	0.003747	0.002111	0	0.003478	0.009432	0	0.072362
ENST00000467367	ENSG00000086015	MAST2	0.447584	1	21	0.328471	part1	1.55062	1.73107	1.41411	1.16021	1.25411	1.00465	0.993178	1.43894
ENST00000553022	ENSG00000139644	TMBIM6	0.523117	1	21	0.328478	part1	0.267417	0.313256	0.080012	0.14459	0.196481	0.193991	0.126991	0.233336
ENST00000533243	ENSG00000149182	ARFGAP2	0.819694	1	21	0.328486	part1	0.12434	0.168807	0.083241	0	0	0	0	0.085277
ENST00000554812	ENSG00000100567	PSMA3	0.399412	1	19	0.328506	part1	9.9198	10.3249	9.0427	10.1708	7.69749	8.97463	9.52038	9.95187
ENST00000462723	ENSG00000106399	RPA3	0.607351	1	21	0.328515	part1	0.22445	0.235591	0.066909	0.122442	0.122593	0.066139	0.063555	0.223086
ENST00000453064	ENSG00000213542	AC007000.1	0.491782	1	21	0.328518	part1	1.1671	1.20406	1.11615	0.861084	0.543909	0.488269	0.66185	1.18136
ENST00000490633	ENSG00000188186	LAMTOR4	0.461076	1	21	0.32852	part1	0.956689	1.126	0.809667	0.494558	0.809556	0.677086	0.612809	0.829324
ENST00000370111	ENSG00000162695	SLC30A7	0.600906	1	21	0.328545	part1	0.336637	0.505365	0.160548	0.125365	0.118733	0.12217	0.153628	0.182527
ENST00000568142	ENSG00000140682	TGFB1I1	0.571567	1	19	0.328556	part1	0.557704	0.747521	0.183804	0.615246	0.195356	0.010987	0.266893	0.392115
ENST00000464286	ENSG00000171603	CLSTN1	0.751464	1	21	0.328577	part1	0.151488	0.205665	0.039946	0.016367	0.012993	0.045561	0.037583	0.103789
ENST00000370179	ENSG00000125534	PPDPF	0.412901	1	19	0.328595	part1	84.4848	78.1204	86.6873	70.2746	61.9757	76.4115	70.2304	94.5037
ENST00000572975	ENSG00000137868	STRA6	0.454936	1	20	0.3286	part1	0.218034	0.191652	0.207971	0.183599	0.175176	0.115795	0.112315	0.253738
ENST00000545287	ENSG00000126858	RHOT1	0.473047	1	19	0.328607	part1	1.39973	1.86858	0.883863	0.558252	0.869506	1.10156	1.3317	0.991172
ENST00000585199	ENSG00000108298	RPL19	0.44845	1	21	0.328615	part1	18.2304	16.2175	15.5649	11.4634	10.6235	16.0785	14.5002	21.0285
ENST00000611779	ENSG00000213977	TAX1BP3	0.413146	1	19	0.328622	part1	4.5777	5.03533	4.11691	4.69454	3.62381	3.55757	3.79385	4.31684
ENST00000381089	ENSG00000169059	VCX3A	0.559842	1	21	0.328672	part1	0.113649	0.114565	0.105561	0.033055	0.046899	0.053736	0.032531	0.117468
ENST00000445822	ENSG00000224861	YBX1P1	0.641256	1	28	0.328684	part2	56.3129	54.3525	57.3855	53.713	49.172	55.7579	54.8616	60.6627
ENST00000563069	ENSG00000178761	FAM219B	0.518664	1	19	0.328702	part1	0.113599	0.095521	0.112076	0.112403	0.012828	0.07451	0.008817	0.136379
ENST00000264331	ENSG00000077097	TOP2B	0.538723	1	20	0.328724	part1	12.0545	15.6811	6.30491	6.40565	6.0275	2.61133	10.0493	8.93476
ENST00000370185	ENSG00000117600	PLPPR4	0.430703	1	21	0.328748	part1	0.158906	0.161815	0.148839	0.139026	0.100947	0.136738	0.113225	0.162546
ENST00000456374	ENSG00000205583	STAG3L1	0.469316	1	21	0.328765	part1	10.2267	10.347	9.93841	8.09544	5.95566	4.93756	6.24685	10.5326
ENST00000480107	ENSG00000164889	SLC4A2	0.436452	1	19	0.328775	part1	1.49178	1.64069	0.92785	1.50037	0.8735	1.16283	1.394	1.40481
ENST00000525642	ENSG00000184363	PKP3	0.480063	1	21	0.328836	part1	0.165296	0.176587	0.157031	0.050924	0.08628	0.160165	0.089913	0.160687
ENST00000372459	ENSG00000064601	CTSA	0.417824	1	21	0.32884	part1	54.561	52.3979	47.2362	46.9253	44.9371	48.9984	43.0874	58.9606
ENST00000588760	ENSG00000153896	ZNF599	0.654837	1	21	0.328881	part1	0.343991	0.345125	0.004214	0.184168	0.223589	0.139291	0	0.356727
ENST00000552793	ENSG00000181929	PRKAG1	0.461853	1	21	0.328897	part1	1.34707	1.40088	1.22375	0.83826	0.842743	0.924871	0.942543	1.34767
ENST00000562185	ENSG00000196296	ATP2A1	0.685255	1	21	0.328915	part1	1.07221	1.01679	0.294506	0.383163	0	0.81957	0	1.17074
ENST00000465785	ENSG00000169919	GUSB	0.420778	1	21	0.328931	part1	6.17269	6.00549	5.85779	4.27305	4.70483	5.1495	5.84688	6.58762
ENST00000533960	ENSG00000177225	GATD1	0.733159	1	21	0.328931	part1	1.56342	1.47702	0.636047	0.355166	0.157497	0.172817	0.408351	1.71248
ENST00000483853	ENSG00000089280	FUS	0.452866	1	19	0.328938	part1	1.06453	1.15352	0.876832	1.13301	0.398142	0.963778	0.538036	1.01811
ENST00000413412	ENSG00000232450	AL133517.1	0.514843	1	21	0.329012	part1	0.539971	0.657737	0.398732	0.262749	0.196367	0.406505	0.282114	0.443382
ENST00000544460	ENSG00000180113	TDRD6	0.546689	1	20	0.329017	part1	0.012754	0.009688	0	0.0073	0.006906	0.011718	0.006136	0.016222
ENST00000515481	ENSG00000169045	HNRNPH1	0.409964	1	19	0.329035	part1	4.16397	4.47346	3.88492	4.26112	3.32321	3.1537	3.59059	4.01755
ENST00000544553	ENSG00000256940	AP001453.2	0.421571	1	21	0.329038	part1	12.7134	12.6195	12.4638	10.6251	9.53944	9.82794	10.5583	13.3051
ENST00000284292	ENSG00000154146	NRGN	0.498002	1	21	0.329053	part1	4.38077	4.18593	4.03581	3.84219	3.64203	0.248361	1.65162	4.74648
ENST00000467979	ENSG00000213533	STIMATE	0.816339	1	28	0.329077	part2	0.118752	0.099098	0.168091	0.018997	0	0.112267	0.05459	0.142914
ENST00000470763	ENSG00000131697	NPHP4	0.442993	1	19	0.329092	part1	0.202306	0.195534	0.209485	0.148373	0.101331	0.140411	0.173232	0.2168
ENST00000482969	ENSG00000188130	MAPK12	0.427669	1	20	0.329093	part1	0.318378	0.324736	0.323694	0.244248	0.204324	0.278837	0.243445	0.324226
ENST00000352210	ENSG00000143224	PPOX	0.399459	1	21	0.329112	part1	0.67439	0.694989	0.663928	0.614604	0.573301	0.579597	0.649037	0.67964
ENST00000210444	ENSG00000095380	NANS	0.402809	1	19	0.329206	part1	52.1182	51.5142	53.1564	50.2846	46.4896	35.5073	49.2743	54.6826
ENST00000502997	ENSG00000123219	CENPK	0.522261	1	21	0.329206	part1	1.90827	1.41454	1.12907	1.14206	0.566259	1.15727	1.30769	2.47368
ENST00000507617	ENSG00000248785	HIGD1AP14	0.708431	1	28	0.329233	part2	0.185337	0.169886	0.220227	0.035122	0.161421	0.168584	0.104092	0.207613
ENST00000539639	ENSG00000051825	MPHOSPH9	0.429292	1	19	0.329246	part1	1.09383	1.13599	0.953953	1.09552	0.913458	0.750775	0.7028	1.09231
ENST00000577632	ENSG00000141028	CDRT15P1	0.507784	1	21	0.329255	part1	0.630598	0.611146	0.352392	0.258241	0.316959	0.345586	0.583231	0.67338
ENST00000371681	ENSG00000165338	HECTD2	0.473401	1	21	0.329282	part1	0.703489	0.741107	0.464317	0.668956	0.368312	0.376559	0.498256	0.691735
ENST00000330537	ENSG00000185164	NOMO2	0.9141	1	21	0.329294	part1	11.1081	11.1484	0.259125	0.380868	1.18925	0.290991	1.04972	11.4764
ENST00000437658	ENSG00000075292	ZNF638	0.564308	1	21	0.329307	part1	4.06065	4.17163	2.05267	1.12826	2.16534	2.85286	1.32124	4.09853
ENST00000509263	ENSG00000138668	HNRNPD	0.730819	1	21	0.329335	part1	7.46326	6.84511	2.79098	1.75672	0.032658	0.782108	2.9844	8.35313
ENST00000522793	ENSG00000113312	TTC1	0.394936	1	19	0.32935	part1	24.6359	26.171	20.3464	22.6158	21.8503	23.6476	26.1401	23.9946
ENST00000410794	ENSG00000222726	RNU2-7P	0.601342	1	21	0.329371	part1	0.135783	0.144214	0.030941	0.112923	0.076272	0	0.053098	0.132153
ENST00000532552	ENSG00000159063	ALG8	0.479236	1	21	0.329401	part1	0.995257	1.14715	0.539129	0.545851	0.808861	0.754026	0.63526	0.878911
ENST00000309451	ENSG00000173272	MZT2A	0.650072	1	27	0.329422	part2	30.0792	27.7624	31.3928	27.7098	23.0465	30.4291	28.1192	33.4672
ENST00000371158	ENSG00000132849	PATJ	0.461622	1	21	0.329423	part1	0.680777	0.713798	0.287858	0.525495	0.427428	0.518718	0.65057	0.671897
ENST00000503867	ENSG00000121892	PDS5A	0.485371	1	21	0.329444	part1	0.175915	0.151432	0.119808	0.114796	0.124549	0.082695	0.12421	0.206529
ENST00000522984	ENSG00000253166	AC131281.1	0.901346	1	21	0.329496	part1	0.111491	0.098543	0.037024	0	0	0	0	0.128234
ENST00000489130	ENSG00000133226	SRRM1	0.47218	1	21	0.329517	part1	0.64632	0.557703	0.443277	0.470518	0.382307	0.525965	0.370364	0.757294
ENST00000379799	ENSG00000145730	PAM	0.401211	1	21	0.329583	part1	5.0816	5.12131	4.48496	4.5421	4.71454	4.22874	5.04051	5.21526
ENST00000383331	ENSG00000206344	HCG27	0.538851	1	20	0.329607	part1	0.287383	0.21087	0.08018	0	0.175966	0.282304	0.207633	0.373543
ENST00000478116	ENSG00000136270	TBRG4	0.445037	1	20	0.329616	part1	2.85292	3.24488	2.47652	1.6975	2.00413	2.56412	2.0508	2.55738
ENST00000396819	ENSG00000090006	LTBP4	0.482594	1	21	0.32966	part1	4.75697	4.91373	0.802758	3.97899	3.45357	4.25754	2.9779	4.75915
ENST00000507584	ENSG00000186687	LYRM7	0.479658	1	20	0.329662	part1	0.773337	0.883755	0.346114	0.560412	0.764113	0.436928	0.43714	0.688654
ENST00000443187	ENSG00000115825	PRKD3	0.69719	1	27	0.329707	part2	1.1662	1.44448	1.01878	0.762368	1.16833	0.586085	1.23887	0.926309
ENST00000446594	ENSG00000226539	AC012512.1	0.419056	1	19	0.329722	part1	25.7413	29.0308	21.2	17.3108	21.1505	25.7996	22.7684	23.2975
ENST00000532243	ENSG00000110080	ST3GAL4	0.598751	1	21	0.329727	part1	0.667451	0.72532	0.337683	0.000165	0.013973	0.603252	0.401397	0.631381
ENST00000415372	ENSG00000057757	PITHD1	0.45909	1	21	0.329734	part1	0.679464	0.687539	0.542561	0.326501	0.365114	0.586228	0.607374	0.693541
ENST00000256495	ENSG00000134107	BHLHE40	0.436058	1	21	0.329749	part1	23.307	26.5697	17.9842	18.693	15.9639	19.4394	19.3293	20.8043
ENST00000581713	ENSG00000073350	LLGL2	0.546179	1	21	0.329751	part1	0.2246	0.257509	0.183803	0.112223	0.106874	0.079624	0.083336	0.19891
ENST00000292614	ENSG00000005075	POLR2J	0.401794	1	21	0.329854	part1	60.2094	57.524	57.027	50.3922	52.7452	57.0004	54.5969	64.7997
ENST00000424366	ENSG00000226258	GRM7-AS3	0.680558	1	19	0.329872	part1	0.16162	0.078677	0.101179	0	0.128747	0	0	0.24955
ENST00000467969	ENSG00000240160	RN7SL263P	0.510961	1	20	0.329879	part1	0.129677	0.138952	0.046474	0.125564	0.112483	0.091623	0	0.124376
ENST00000530217	ENSG00000214967	NPIPA7	0.422536	1	20	0.329888	part1	2.43667	2.65547	1.62818	2.26464	2.34451	1.6982	2.15899	2.29411
ENST00000474967	ENSG00000122490	PQLC1	0.688013	1	20	0.329901	part1	0.154449	0.257169	0.006402	0.110098	0.047339	0.005061	0.043351	0.05645
ENST00000405409	ENSG00000100320	RBFOX2	0.399316	1	21	0.32992	part1	11.4283	11.8408	10.9214	11.1623	10.7924	9.91719	9.31432	11.3704
ENST00000415399	ENSG00000236081	ELFN1-AS1	0.603501	1	20	0.329933	part1	6.9871	8.58782	2.48221	6.51194	1.09186	2.11559	1.71184	5.60234
ENST00000398073	ENSG00000175215	CTDSP2	0.417279	1	21	0.329937	part1	14.1463	13.6141	12.1669	10.7866	11.6674	12.3351	12.9191	15.1154
ENST00000611212	ENSG00000274615	AC233968.1	0.412733	1	21	0.329992	part1	4.39147	4.74675	4.0327	3.61125	4.12974	3.51998	3.6415	4.16947
ENST00000334350	ENSG00000198417	MT1F	0.438266	1	20	0.330001	part1	0.424062	0.356156	0.399669	0.315688	0.349303	0.264278	0.317981	0.504714
ENST00000634558	ENSG00000274114	AC004706.3	0.509574	1	21	0.330032	part1	0.055253	0.057614	0	0.048118	0.041217	0.019582	0.052113	0.05445
ENST00000522332	ENSG00000168487	BMP1	0.433884	1	19	0.330062	part1	2.78961	2.65825	2.88133	1.79042	2.04721	1.90624	2.40226	3.00382
ENST00000480060	ENSG00000204536	CCHCR1	0.538439	1	20	0.330094	part1	0.286203	0.164837	0.159039	0.094195	0.118076	0.227888	0.143958	0.415896
ENST00000376609	ENSG00000204584	AC027801.1	0.456332	1	21	0.33011	part1	0.149329	0.146469	0.118507	0.066188	0.143545	0.082494	0.128085	0.156464
ENST00000249356	ENSG00000128590	DNAJB9	0.660674	1	28	0.330134	part2	2.77013	3.15166	2.45955	2.31634	2.53868	2.16893	2.82537	2.46903
ENST00000624527	ENSG00000164385	LINC01600	0.479319	1	21	0.330189	part1	0.097074	0.105146	0.067642	0.056295	0.089127	0.046113	0.060079	0.091675
ENST00000614406	ENSG00000277959	AL162274.2	0.452104	1	19	0.330215	part1	0.561368	0.464818	0.29846	0.390751	0.465732	0.539434	0.365706	0.673719
ENST00000264198	ENSG00000090432	MUL1	0.402415	1	20	0.33022	part1	14.0155	14.5707	12.6524	11.4756	12.9814	13.915	12.0032	13.8567
ENST00000436493	ENSG00000185986	SDHAP3	0.484348	1	20	0.330235	part1	2.05467	1.68682	1.68797	1.24496	0.94436	1.38169	1.36488	2.48026
ENST00000419119	ENSG00000132436	FIGNL1	0.471611	1	21	0.330237	part1	2.5763	2.57885	1.8092	1.39365	1.55205	1.44127	2.54429	2.64611
ENST00000261038	ENSG00000138463	DIRC2	0.40269	1	21	0.33027	part1	4.43783	4.72999	4.1509	4.05584	3.75659	3.74654	4.221	4.26904
ENST00000580139	ENSG00000265399	AP005329.2	0.465607	1	21	0.330272	part1	1.15043	1.26307	0.712808	0.656793	0.742469	0.817245	1.06847	1.06969
ENST00000413944	ENSG00000233491	AC008163.1	0.4449	1	21	0.330287	part1	0.587055	0.611589	0.429498	0.578031	0.565516	0.408421	0.236077	0.578664
ENST00000355772	ENSG00000126746	ZNF384	0.404687	1	19	0.330293	part1	14.3747	15.1117	13.9939	12.4049	9.3465	14.8629	13.4133	14.0346
ENST00000505903	ENSG00000250838	AC091133.2	0.455412	1	21	0.330313	part1	1.57657	1.59009	1.33004	0.859108	1.15245	1.13446	1.23137	1.60619
ENST00000464516	ENSG00000125944	HNRNPR	0.451055	1	19	0.330314	part1	0.537506	0.652925	0.27587	0.51694	0.289839	0.408813	0.488829	0.436725
ENST00000470045	ENSG00000148444	COMMD3	0.486987	1	19	0.330348	part1	0.416174	0.488951	0.255396	0.305017	0.189715	0.124938	0.451957	0.354578
ENST00000427529	ENSG00000203666	EFCAB2	0.782467	1	27	0.330396	part2	1.54438	1.52184	1.7708	0.355309	1.58861	0.171689	1.16484	1.608
ENST00000486797	ENSG00000070610	GBA2	0.44879	1	21	0.330411	part1	0.669972	0.663614	0.527858	0.533749	0.466199	0.543179	0.419329	0.694004
ENST00000373823	ENSG00000148180	GSN	0.566383	1	21	0.330523	part1	0.189977	0.209906	0.076475	0	0.146244	0.066004	0.151244	0.174794
ENST00000471344	ENSG00000108821	COL1A1	0.449366	1	20	0.330527	part1	1.42579	1.27037	1.34672	0.568238	1.18974	1.18725	0.993763	1.61744
ENST00000556549	ENSG00000129566	TEP1	0.404699	1	20	0.330554	part1	1.7547	1.77049	1.52633	1.47016	1.51276	1.76965	1.52941	1.78308
ENST00000495887	ENSG00000132716	DCAF8	0.463951	1	21	0.330601	part1	1.8504	1.98007	1.35937	1.29959	1.06595	1.06117	1.68067	1.76651
ENST00000526099	ENSG00000166444	ST5	0.543401	1	21	0.330608	part1	0.245121	0.229755	0.006915	0.22743	0.191999	0.196563	0	0.266448
ENST00000465953	ENSG00000132680	KHDC4	0.442757	1	21	0.330637	part1	7.65178	8.01572	6.70005	5.67782	4.14872	5.50056	7.09932	7.47491
ENST00000507804	ENSG00000215375	MYL5	0.457138	1	19	0.330665	part1	0.648369	0.774106	0.289929	0.404948	0.484287	0.594024	0.555189	0.538227
ENST00000314133	ENSG00000176340	COX8A	0.413322	1	21	0.330682	part1	343.964	333.558	320.765	276.375	271.261	309.884	298.145	362.643
ENST00000561610	ENSG00000149923	PPP4C	0.402716	1	21	0.330705	part1	32.5403	32.0009	31.5377	27.2818	27.4076	31.3355	28.3737	33.8555
ENST00000565590	ENSG00000155592	ZKSCAN2	0.613789	1	21	0.330741	part1	0.969144	1.26606	0.524598	0.228932	0.220504	0.255863	0.613808	0.694912
ENST00000490745	ENSG00000188313	PLSCR1	0.483674	1	20	0.330752	part1	0.149325	0.117548	0.087979	0.054471	0.122163	0.115576	0.101653	0.184498
ENST00000557607	ENSG00000100722	ZC3H14	0.592438	1	20	0.33079	part1	0.088687	0.084276	0.046765	0	0.086913	0.025352	0.025343	0.095044
ENST00000554598	ENSG00000070367	EXOC5	0.62191	1	21	0.33083	part1	0.250932	0.34691	0.089955	0.104189	0.081856	0.1073	0.077764	0.16055
ENST00000358455	ENSG00000198618	PPIAP22	0.393566	1	21	0.330839	part1	189.107	183.615	178.024	179.464	168.678	175.598	178.994	198.876
ENST00000389301	ENSG00000187741	FANCA	0.439293	1	21	0.33084	part1	6.15164	5.7289	5.52578	4.4674	4.41375	4.81837	4.50767	6.71338
ENST00000465873	ENSG00000130560	UBAC1	0.47645	1	21	0.330845	part1	2.34328	2.15849	1.59647	1.40876	1.40586	1.26703	2.10463	2.58084
ENST00000320574	ENSG00000177084	POLE	0.426856	1	21	0.330862	part1	19.98	19.7331	17.8776	15.083	15.5191	16.0947	16.5086	20.6744
ENST00000397886	ENSG00000183255	PTTG1IP	0.479718	1	20	0.330872	part1	0.249226	0.199356	0.219411	0.123522	0.126859	0.161726	0.185308	0.304559
ENST00000288167	ENSG00000056736	IL17RB	0.41066	1	21	0.330903	part1	1.53167	1.58742	1.23044	1.38146	1.41977	1.40501	1.20593	1.50957
ENST00000368445	ENSG00000160691	SHC1	0.461936	1	21	0.330917	part1	15.1433	16.6709	11.3728	10.5819	8.80649	13.1008	9.44122	13.9473
ENST00000316637	ENSG00000023892	DEF6	0.686594	1	27	0.330927	part2	0.322322	0.311142	0.358684	0.129223	0.287525	0.320977	0.283586	0.340433
ENST00000288071	ENSG00000157349	DDX19B	0.486675	1	19	0.330979	part1	9.70289	8.53153	7.07636	3.07186	10.7096	3.52103	6.54211	11.0813
ENST00000444055	ENSG00000225183	AL353898.1	0.703766	1	19	0.331048	part1	0.037761	0.056437	0.005832	0	0	0.042139	0	0.019767
ENST00000296048	ENSG00000163754	GYG1	0.4824	1	21	0.331052	part1	15.0775	14.5115	8.99778	13.241	5.77341	7.55364	13.3016	15.9552
ENST00000600535	ENSG00000160352	ZNF714	0.414422	1	20	0.331054	part1	3.66086	3.47055	3.51627	2.91766	3.0729	3.18375	2.9345	3.92669
ENST00000343075	ENSG00000189046	ALKBH2	0.434713	1	21	0.331056	part1	7.34596	7.53862	7.07127	5.3028	5.57466	5.23319	5.67241	7.3048
ENST00000556510	ENSG00000100441	KHNYN	0.418494	1	21	0.331059	part1	1.66094	1.57134	1.38379	1.18333	1.4219	1.50467	1.47747	1.78467
ENST00000357955	ENSG00000114738	MAPKAPK3	0.413129	1	20	0.331062	part1	28.5285	26.0558	25.8583	22.424	23.3823	26.1702	24.5778	31.5881
ENST00000343150	ENSG00000135047	CTSL	0.401025	1	19	0.331073	part1	15.5426	15.5538	15.5556	14.4055	14.4395	13.7026	12.0158	15.8496
ENST00000419536	ENSG00000226167	AP4B1-AS1	0.446162	1	21	0.331083	part1	0.706008	0.74727	0.601029	0.496534	0.426422	0.510305	0.612641	0.679041
ENST00000539618	ENSG00000177084	POLE	0.493089	1	20	0.331093	part1	0.288724	0.236199	0.255861	0.181189	0.129342	0.174369	0.155613	0.347011
ENST00000644448	ENSG00000101266	CSNK2A1	0.579459	1	21	0.331104	part1	0.105365	0.145106	0.067112	0.03809	0.028816	0.047683	0.049176	0.067652
ENST00000261776	ENSG00000103043	VAC14	0.404447	1	20	0.331114	part1	8.42133	8.36489	7.13983	6.96444	7.11265	8.40158	7.83222	8.64701
ENST00000524834	ENSG00000110080	ST3GAL4	0.459429	1	21	0.331123	part1	4.61235	4.29948	3.83355	3.12298	3.40849	4.09743	1.92702	5.01748
ENST00000546651	ENSG00000174456	C12orf76	0.469807	1	21	0.331132	part1	0.92171	0.921179	0.758755	0.533925	0.538278	0.530962	0.779257	0.940527
ENST00000388857	ENSG00000211450	SELENOH	0.441137	1	19	0.331133	part1	8.00114	8.90594	6.03438	4.46889	5.91731	6.05219	8.13839	7.25576
ENST00000606107	ENSG00000225138	SLC9A3-AS1	0.565683	1	21	0.331134	part1	1.97281	2.43098	1.49683	0.783151	0.61258	0.727165	0.954408	1.55386
ENST00000395353	ENSG00000013364	MVP	0.461898	1	20	0.331152	part1	14.3222	13.8476	13.9385	12.4246	11.3506	12.1193	0.551677	15.0796
ENST00000578853	ENSG00000177728	TMEM94	0.471934	1	20	0.331166	part1	0.840218	0.950684	0.466578	0.551553	0.791991	0.608471	0.420215	0.746145
ENST00000457636	ENSG00000228106	AL392172.1	0.481876	1	21	0.331241	part1	1.16947	1.22511	1.13394	0.158342	1.10298	0.740105	0.660674	1.13589
ENST00000196061	ENSG00000083444	PLOD1	0.393471	1	19	0.331242	part1	88.7926	86.1468	88.3563	76.9728	77.4163	86.3773	84.0857	93.1199
ENST00000568020	ENSG00000140948	ZCCHC14	0.415545	1	20	0.331277	part1	3.13716	3.37432	2.53621	2.21465	2.78161	2.8235	2.9631	2.95833
ENST00000532170	ENSG00000167325	RRM1	0.55583	1	21	0.331284	part1	2.05452	2.38345	1.12497	1.30335	0.861636	0.540346	1.12545	1.76361
ENST00000394725	ENSG00000196470	SIAH1	0.403846	1	19	0.331302	part1	5.52065	5.51465	4.97935	5.56975	4.91711	4.60187	4.53029	5.6281
ENST00000594791	ENSG00000130758	MAP3K10	0.43634	1	21	0.331347	part1	0.829442	0.884958	0.473196	0.63166	0.686019	0.749554	0.693112	0.788744
ENST00000623811	ENSG00000278861	AC117503.2	0.418251	1	20	0.331356	part1	1.11397	1.25986	0.942974	0.912425	0.89982	1.01222	0.908433	0.987908
ENST00000305784	ENSG00000168393	DTYMK	0.399063	1	19	0.331367	part1	26.8759	29.3768	24.4986	27.2088	22.5196	24.0166	23.8912	24.8532
ENST00000495526	ENSG00000084072	PPIE	0.406057	1	21	0.331369	part1	4.61712	4.59796	4.00114	4.09364	3.79192	4.36718	4.12654	4.71828
ENST00000528106	ENSG00000173914	RBM4B	0.575465	1	19	0.331416	part1	0.101643	0.073299	0.124065	0	0.039244	0	0.062872	0.131651
ENST00000337576	ENSG00000088899	LZTS3	0.638435	1	20	0.331432	part1	1.1453	1.58448	0.432093	0.000527	0.701483	0.016852	0.805997	0.725724
ENST00000505648	ENSG00000135317	SNX14	0.50195	1	19	0.331451	part1	0.397209	0.580888	0.159874	0.368515	0.384672	0.150748	0.125176	0.220198
ENST00000532058	ENSG00000011485	PPP5C	0.478288	1	21	0.331453	part1	2.16445	2.24368	1.83027	1.37268	1.02508	1.33134	1.56361	2.12196
ENST00000531499	ENSG00000119714	GPR68	0.670206	1	21	0.331462	part1	0.041503	0.04061	0.024259	0	0.037306	0	0	0.042999
ENST00000586486	ENSG00000130175	PRKCSH	0.4077	1	21	0.331475	part1	9.51765	9.24586	8.65594	7.29109	7.99742	8.77542	8.99392	9.94943
ENST00000556179	ENSG00000119725	ZNF410	0.54237	1	21	0.331482	part1	0.146071	0.169913	0.103167	0.081278	0.057124	0.083351	0.046808	0.124577
ENST00000474856	ENSG00000142687	KIAA0319L	0.529109	1	20	0.331488	part1	0.512209	0.378287	0.272211	0.485331	0.125327	0.223354	0.268849	0.654584
ENST00000479400	ENSG00000132323	ILKAP	0.45422	1	21	0.331532	part1	1.88037	1.88955	1.35904	1.11926	1.57544	1.09662	1.66456	1.90174
ENST00000473604	ENSG00000136827	TOR1A	0.423874	1	19	0.33154	part1	0.329608	0.288629	0.271108	0.207942	0.285904	0.341526	0.244653	0.375835
ENST00000456100	ENSG00000237356	AL365295.1	0.496141	1	21	0.331568	part1	0.398134	0.384931	0.319287	0.232345	0.222693	0.209245	0.235768	0.417595
ENST00000422360	ENSG00000228331	RPL17P43	0.467711	1	21	0.331578	part1	0.246673	0.212641	0.138903	0.15959	0.156951	0.183723	0.207373	0.284522
ENST00000560799	ENSG00000128908	INO80	0.472324	1	20	0.331591	part1	0.121746	0.103146	0.070206	0.077152	0.066482	0.112656	0.083576	0.142165
ENST00000527404	ENSG00000254843	XIAPP2	0.694941	1	21	0.331609	part1	0.008716	0.008059	0.00486	0	0.006634	0	0	0.009409
ENST00000592561	ENSG00000099341	PSMD8	0.521968	1	21	0.331622	part1	9.52684	10.9669	5.96699	2.31014	7.53922	6.41093	4.08248	8.23416
ENST00000370500	ENSG00000137947	GTF2B	0.397896	1	19	0.331632	part1	18.4091	19.2352	15.0294	17.0145	19.013	16.6115	16.331	17.8662
ENST00000481127	ENSG00000163393	SLC22A15	0.585232	1	20	0.331665	part1	0.32094	0.473613	0.169095	0	0.079062	0.142923	0.294655	0.173009
ENST00000573525	ENSG00000059122	FLYWCH1	0.453078	1	20	0.331668	part1	2.66861	2.59981	2.609	2.30762	1.90559	2.18541	0.704809	2.77751
ENST00000472747	ENSG00000163536	SERPINI1	0.506469	1	21	0.33169	part1	0.659212	0.696535	0.353317	0.386392	0.317985	0.391676	0.487197	0.631588
ENST00000465354	ENSG00000116288	PARK7	0.419853	1	19	0.331692	part1	40.7437	40.3865	40.8765	39.2237	33.0255	32.9384	23.6684	41.7056
ENST00000408931	ENSG00000164532	TBX20	0.422306	1	21	0.3317	part1	1.40764	1.34898	1.24897	1.20321	0.963932	1.06253	1.32641	1.48699
ENST00000539693	ENSG00000184162	NR2C2AP	0.397058	1	19	0.331706	part1	1.76238	1.82663	1.44459	1.53164	1.81709	1.60715	1.66745	1.72398
ENST00000513929	ENSG00000130844	ZNF331	0.845793	1	21	0.33175	part1	0.209845	0.178024	0.026022	0.024455	0.012772	0.024306	0.027753	0.244571
ENST00000452565	ENSG00000237310	AC008267.5	0.442692	1	21	0.33175	part1	3.77684	4.12038	3.37973	2.91637	3.12174	2.42652	2.48765	3.48726
ENST00000286091	ENSG00000155660	PDIA4	0.394939	1	21	0.331755	part1	75.3126	73.6145	70.7506	67.7248	69.0267	68.8661	71.4235	78.0853
ENST00000378938	ENSG00000198814	GK	0.538102	1	21	0.331758	part1	0.202411	0.182265	0.05075	0.14058	0.087969	0.132494	0.111835	0.22534
ENST00000562351	ENSG00000047346	FAM214A	0.493982	1	21	0.331775	part1	0.58146	0.506001	0.31239	0.330583	0.281266	0.384117	0.486818	0.665012
ENST00000469537	ENSG00000160785	SLC25A44	0.461351	1	21	0.331861	part1	6.55751	7.20119	0.76794	5.40918	5.77516	5.776	5.3421	6.00099
ENST00000492733	ENSG00000171307	ZDHHC16	0.498585	1	21	0.331922	part1	0.788463	0.82773	0.518002	0.594814	0.326244	0.362563	0.587201	0.759151
ENST00000437298	ENSG00000181192	DHTKD1	0.617372	1	21	0.331939	part1	0.754899	0.739551	0.266192	0	0.247106	0.462791	0.433332	0.779658
ENST00000442897	ENSG00000135297	MTO1	0.516059	1	21	0.331956	part1	0.011485	0.012368	0.00888	0.002148	0.006801	0.008443	0.006079	0.010645
ENST00000582017	ENSG00000108691	CCL2	0.602002	1	20	0.331986	part1	0.017827	0.025274	0.009538	0	0.005674	0.013077	0.007146	0.010497
ENST00000450804	ENSG00000227467	LINC01537	0.424078	1	21	0.332001	part1	8.68396	8.4541	6.79828	7.54549	6.99507	6.95462	7.22834	9.01826
ENST00000526510	ENSG00000172531	PPP1CA	0.612913	1	21	0.33208	part1	13.5957	13.6631	5.94582	5.60437	5.19142	2.06393	7.05084	13.6822
ENST00000409411	ENSG00000138078	PREPL	0.657676	1	28	0.332085	part2	0.609505	0.672111	0.553293	0.583	0.537088	0.440814	0.610241	0.553671
ENST00000424702	ENSG00000128534	LSM8	0.435243	1	21	0.3321	part1	3.21752	3.21758	2.72065	2.50094	2.05443	2.31228	2.98295	3.25323
ENST00000317508	ENSG00000052344	PRSS8	0.502028	1	21	0.332109	part1	0.155823	0.176414	0.128256	0.07179	0.071668	0.07904	0.114549	0.136855
ENST00000471972	ENSG00000203879	GDI1	0.684442	1	27	0.332129	part2	0.108939	0.146971	0.096808	0.09988	0.082675	0.068112	0.118985	0.071992
ENST00000430666	ENSG00000227375	DLG1-AS1	0.429218	1	20	0.332145	part1	0.195729	0.185323	0.151049	0.189378	0.110306	0.161762	0.171016	0.208135
ENST00000540987	ENSG00000177084	POLE	0.513744	1	21	0.332174	part1	0.222045	0.209735	0.168929	0.062354	0.170185	0.045404	0.185726	0.23658
ENST00000621883	ENSG00000251136	AF117829.1	0.490347	1	21	0.332176	part1	0.142213	0.151637	0.084293	0.060963	0.079404	0.103656	0.116563	0.134176
ENST00000519272	ENSG00000120992	LYPLA1	0.492023	1	21	0.332181	part1	0.666548	0.828133	0.329342	0.508622	0.431998	0.352309	0.449273	0.511801
ENST00000362066	ENSG00000177138	FAM9B	0.741769	1	28	0.332196	part2	0.058221	0.048514	0.080583	0.009813	0.04521	0.039368	0.015395	0.068426
ENST00000612848	ENSG00000276345	AC004556.1	0.450876	1	20	0.332232	part1	4.32186	4.01798	3.8832	4.06941	3.76844	1.15763	2.9644	4.66864
ENST00000451537	ENSG00000181704	YIPF6	0.535159	1	20	0.332233	part1	0.518475	0.550788	0.277037	0	0.386229	0.191324	0.500847	0.491214
ENST00000455011	ENSG00000234147	AL035446.1	0.458567	1	21	0.332247	part1	7.92084	7.29786	6.91557	5.57066	4.80305	5.23784	5.62107	8.62143
ENST00000578008	ENSG00000266173	STRADA	0.543738	1	19	0.332252	part1	0.169761	0.198159	0.089916	0.031255	0.17722	0.064043	0.066222	0.14292
ENST00000582150	ENSG00000011260	UTP18	0.456226	1	21	0.332299	part1	0.509041	0.434219	0.401877	0.322338	0.333648	0.427834	0.340019	0.588516
ENST00000485258	ENSG00000243904	RPSAP5	0.434311	1	19	0.332303	part1	0.157958	0.141943	0.103379	0.159568	0.133739	0.112556	0.109761	0.175342
ENST00000274606	ENSG00000145912	NHP2	0.642173	1	27	0.332308	part2	123.116	116.295	125.335	116.869	106.135	118.419	116.911	131.077
ENST00000612753	ENSG00000100239	PPP6R2	0.493348	1	21	0.332318	part1	4.95884	4.79843	4.36093	3.11725	2.1894	2.15718	3.49952	5.16459
ENST00000369983	ENSG00000107862	GBF1	0.395795	1	19	0.332325	part1	21.4274	20.2267	22.1112	19.0558	18.2123	19.6945	19.3542	22.8229
ENST00000376334	ENSG00000215548	FRG1JP	0.430876	1	20	0.332451	part1	0.393225	0.452444	0.332769	0.261684	0.354698	0.332795	0.280232	0.337037
ENST00000601350	ENSG00000099797	TECR	0.409677	1	19	0.332455	part1	21.9727	20.314	22.1263	17.902	16.7239	20.2608	18.2227	23.8055
ENST00000409618	ENSG00000198925	ATG9A	0.407378	1	19	0.332456	part1	15.1979	14.622	15.4162	12.4212	11.9238	12.8481	13.8916	15.894
ENST00000380249	ENSG00000188352	FOCAD	0.411106	1	21	0.33248	part1	9.7267	9.07668	8.47397	8.75345	7.56299	8.29382	8.82243	10.4515
ENST00000532035	ENSG00000011405	PIK3C2A	0.930637	1	21	0.332491	part1	0.01053	0.012494	0.002353	0	0	0	0	0.008546
ENST00000519493	ENSG00000104613	INTS10	0.489208	1	21	0.332524	part1	0.917808	0.929052	0.802419	0.830112	0.33869	0.465736	0.444846	0.913166
ENST00000589856	ENSG00000168591	TMUB2	0.435236	1	20	0.332537	part1	0.404393	0.429054	0.311193	0.383506	0.303926	0.303786	0.275451	0.382536
ENST00000521942	ENSG00000145736	GTF2H2	0.439637	1	19	0.332548	part1	0.665949	0.700269	0.477651	0.677584	0.435353	0.391571	0.570191	0.636248
ENST00000471461	ENSG00000130305	NSUN5	0.651907	1	28	0.332648	part2	6.86406	6.50691	7.00245	5.80565	5.54112	6.75154	6.25747	7.26354
ENST00000564249	ENSG00000103121	CMC2	0.40177	1	19	0.332656	part1	5.12962	5.59001	4.3913	4.45787	5.05888	4.30986	4.74241	4.70047
ENST00000609422	ENSG00000273302	AC016747.3	0.416257	1	20	0.332659	part1	0.298935	0.286415	0.286995	0.24687	0.247901	0.267578	0.210711	0.313174
ENST00000460231	ENSG00000081154	PCNP	0.405859	1	20	0.332661	part1	2.76799	2.64844	2.7532	2.29835	2.51032	2.40722	2.21155	2.9042
ENST00000381222	ENSG00000214717	ZBED1	0.455781	1	20	0.332671	part1	6.10524	6.95106	2.56818	4.29369	4.4826	5.31423	5.25436	5.2958
ENST00000306406	ENSG00000171227	TMEM37	0.499452	1	21	0.332692	part1	4.48655	4.69194	3.53413	2.39139	2.5255	1.32948	3.73461	4.30699
ENST00000589810	ENSG00000168259	DNAJC7	0.954241	1	21	0.332697	part1	1.66983	2.18248	0.168026	0	0.025543	0.047107	0	1.16665
ENST00000531636	ENSG00000149547	EI24	0.485918	1	19	0.332736	part1	0.194926	0.225582	0.104469	0.069096	0.135403	0.208788	0.101921	0.16522
ENST00000215565	ENSG00000099795	NDUFB7	0.654119	1	28	0.332753	part2	119.287	109.756	122.802	102.06	91.7854	115.344	103.442	129.442
ENST00000446783	ENSG00000214973	CHCHD3P3	0.430369	1	21	0.332777	part1	3.80086	3.76483	2.51353	2.78503	3.18302	3.34271	3.29309	3.85585
ENST00000559255	ENSG00000185215	TNFAIP2	0.429343	1	21	0.332817	part1	12.0652	12.2308	10.0417	9.49363	8.98301	9.04895	10.6162	11.9556
ENST00000426182	ENSG00000123009	NME2P1	0.656611	1	28	0.33284	part2	3.24083	2.9986	3.31417	2.83873	2.2605	3.22326	2.86291	3.49735
ENST00000547306	ENSG00000181929	PRKAG1	0.574647	1	21	0.332863	part1	0.237068	0.216639	0.17596	0.002303	0.166004	0.169362	0.013473	0.258401
ENST00000284669	ENSG00000239474	KLHL41	0.563643	1	19	0.332868	part1	0.054073	0.030285	0.044731	0.009379	0.009973	0.039619	0.021982	0.077988
ENST00000530479	ENSG00000254419	AL139349.1	0.479229	1	21	0.33287	part1	0.335402	0.351677	0.3092	0.239567	0.078822	0.251283	0.215972	0.320429
ENST00000444102	ENSG00000227598	Z94721.1	0.492095	1	20	0.332876	part1	0.325525	0.395791	0.18218	0.208976	0.233474	0.107153	0.277451	0.256502
ENST00000534147	ENSG00000166452	AKIP1	0.415097	1	21	0.332886	part1	8.87089	8.75862	8.11423	6.41731	7.84658	7.3545	7.81691	9.0188
ENST00000300433	ENSG00000167105	TMEM92	0.404616	1	20	0.332908	part1	2.84489	3.01656	2.66077	2.70974	2.41234	2.31777	2.47386	2.68402
ENST00000412366	ENSG00000074582	BCS1L	0.741249	1	21	0.332913	part1	1.12905	0.969142	0.459185	0.000395	0.615851	0.051396	0.056994	1.29313
ENST00000527363	ENSG00000182919	C11orf54	0.595127	1	21	0.332922	part1	0.243074	0.221682	0.147802	0.105302	0.096363	0.074473	0.072704	0.265266
ENST00000608760	ENSG00000272645	GTF2IP20	0.430722	1	19	0.332934	part1	2.04534	1.72955	2.15406	1.46979	1.49218	1.47102	1.53243	2.36838
ENST00000456762	ENSG00000182196	ARL6IP4	0.505461	1	21	0.332954	part1	0.579417	0.660156	0.424334	0.365532	0.25244	0.273236	0.386992	0.50056
ENST00000338380	ENSG00000124107	SLPI	0.403329	1	20	0.333029	part1	124.135	122.216	123.431	99.3699	113.574	106.557	108.494	126.394
ENST00000259008	ENSG00000136492	BRIP1	0.465849	1	21	0.333063	part1	6.89945	7.75617	3.30566	5.47863	4.42106	4.51765	6.02925	6.0594
ENST00000442987	ENSG00000233750	CICP27	0.421111	1	20	0.333076	part1	0.079073	0.072617	0.074821	0.064897	0.050366	0.066778	0.06935	0.085612
ENST00000581741	ENSG00000265681	RPL17	0.447941	1	21	0.333087	part1	10.2936	9.54696	8.67245	9.11366	5.88299	6.24814	8.16939	11.063
ENST00000579516	ENSG00000187607	ZNF286A	0.834988	1	20	0.333095	part1	0.11091	0.211463	0.008527	0.004096	0.039713	0.008557	0.004889	0.010495
ENST00000605233	ENSG00000270344	POC1B-AS1	0.444033	1	20	0.333107	part1	0.098235	0.114203	0.067473	0.057868	0.068888	0.095439	0.079453	0.082367
ENST00000567022	ENSG00000058600	POLR3E	0.684605	1	26	0.333121	part2	0.077024	0.096425	0.047808	0.07382	0.06961	0.026018	0.088882	0.05767
ENST00000303151	ENSG00000172336	POP7	0.390249	1	20	0.333137	part1	61.4402	59.7094	59.1804	56.0236	55.5805	60.9675	56.4129	63.2799
ENST00000533341	ENSG00000023171	GRAMD1B	0.464493	1	20	0.33314	part1	3.97612	4.7596	2.45985	2.67116	3.21889	2.42458	2.98541	3.19946
ENST00000568303	ENSG00000178802	MPI	0.572218	1	21	0.333142	part1	0.27679	0.255545	0.206217	0.20946	0.040496	0.128914	0.035967	0.298412
ENST00000507019	ENSG00000163319	MRPS18C	0.436845	1	21	0.333144	part1	2.62783	2.57858	2.10763	2.3019	1.63905	2.0664	2.0536	2.68145
ENST00000524352	ENSG00000168079	SCARA5	0.417633	1	21	0.333151	part1	3.23785	3.12277	2.56129	2.35095	2.62134	3.0131	3.00562	3.35814
ENST00000328739	ENSG00000182853	VMO1	0.74039	1	21	0.333154	part1	0.047636	0.034892	0.001741	0	0.031839	0.016521	0	0.060357
ENST00000612123	ENSG00000185630	PBX1	0.415344	1	19	0.333209	part1	5.58952	4.80485	4.47913	4.44197	4.79334	5.67349	4.22488	6.38037
ENST00000268797	ENSG00000141098	GFOD2	0.568706	1	19	0.333225	part1	3.6314	4.19253	0.302379	0.856993	2.55888	3.81906	0.727215	3.0737
ENST00000547863	ENSG00000161939	RNASEK-C17orf49	0.419418	1	19	0.333229	part1	3.59364	3.91312	3.1588	2.23862	3.08938	2.77224	3.66906	3.27744
ENST00000479471	ENSG00000132321	IQCA1	0.433098	1	20	0.333255	part1	0.137821	0.122853	0.111351	0.088354	0.128929	0.092933	0.119631	0.152786
ENST00000607861	ENSG00000272417	AC034229.4	0.446999	1	21	0.333262	part1	0.494241	0.50916	0.337595	0.402063	0.332928	0.45085	0.311173	0.479541
ENST00000376582	ENSG00000126768	TIMM17B	0.423537	1	21	0.333266	part1	16.7445	16.6286	16.241	13.7573	11.2448	14.2428	12.8993	16.8705
ENST00000558291	ENSG00000183208	GDPGP1	0.440781	1	19	0.333296	part1	0.333272	0.318011	0.279617	0.254093	0.344175	0.111136	0.279461	0.348546
ENST00000507023	ENSG00000250131	AC078881.1	0.695589	1	21	0.333297	part1	0.027824	0.02065	0.01036	0	0.007661	0.018469	0	0.034907
ENST00000414432	ENSG00000233327	USP32P2	0.472568	1	20	0.333305	part1	0.063249	0.055363	0.059812	0.017093	0.033521	0.054187	0.047069	0.071051
ENST00000442166	ENSG00000224729	PCOLCE-AS1	0.441785	1	21	0.333327	part1	0.201332	0.207163	0.195038	0.09454	0.146924	0.18353	0.143032	0.195412
ENST00000638517	ENSG00000179406	LINC00174	0.471807	1	19	0.333329	part1	0.326953	0.344437	0.233711	0.018796	0.278321	0.22828	0.338874	0.309381
ENST00000426587	ENSG00000277072	STAG3L2	0.432127	1	19	0.33335	part1	10.1369	9.207	10.171	7.18853	6.08728	7.63967	8.87499	11.0651
ENST00000455965	ENSG00000235092	ID2-AS1	0.886973	1	21	0.333377	part1	0.078353	0.091995	0.008901	0	0	0	0.021036	0.06458
ENST00000494292	ENSG00000085276	MECOM	0.452264	1	20	0.333377	part1	0.712114	0.531758	0.477308	0.470827	0.666135	0.52726	0.445328	0.892087
ENST00000260599	ENSG00000138030	KHK	0.488839	1	21	0.333409	part1	1.54137	1.23836	1.18096	0.866679	0.785589	0.871825	1.12899	1.84323
ENST00000512687	ENSG00000134058	CDK7	0.734385	1	27	0.333409	part2	0.768836	0.920689	0.261606	0.496599	0.629748	0.141847	0.938876	0.616358
ENST00000341298	ENSG00000179085	DPM3	0.426449	1	19	0.333412	part1	3.69164	3.43698	3.92836	3.22138	2.73092	2.33514	2.67573	3.94358
ENST00000252593	ENSG00000130303	BST2	0.395613	1	19	0.333458	part1	186.673	170.828	183.388	163.866	162.814	175.268	169.899	202.31
ENST00000524486	ENSG00000177595	PIDD1	0.596596	1	19	0.333535	part1	0.511823	0.388236	0.424316	0.4151	0.007097	0.173887	0.01715	0.634381
ENST00000368400	ENSG00000179085	DPM3	0.415768	1	20	0.333543	part1	21.5193	21.0868	21.1742	18.8258	15.4475	18.1409	17.0705	21.9111
ENST00000522267	ENSG00000168333	PPDPFL	0.44999	1	20	0.333569	part1	5.3831	5.01685	5.10245	4.09518	3.01398	3.30454	4.20855	5.73781
ENST00000358022	ENSG00000198680	TUSC1	0.401666	1	21	0.333604	part1	5.98756	5.93766	5.44556	5.1474	4.68931	5.59004	5.86366	6.02279
ENST00000645829	ENSG00000131269	ABCB7	0.399772	1	21	0.333607	part1	8.54301	8.32627	8.11516	6.92653	8.28598	7.3984	7.72233	8.7386
ENST00000333479	ENSG00000184445	KNTC1	0.422736	1	21	0.333612	part1	9.02293	8.46121	7.63739	7.69123	7.65452	6.64094	7.30836	9.56191
ENST00000359114	ENSG00000273899	NOL12	0.456226	1	21	0.333618	part1	1.5283	1.5627	1.25554	1.08629	0.82746	1.26038	1.03026	1.48988
ENST00000423059	ENSG00000005108	THSD7A	0.618116	1	21	0.333647	part1	0.032298	0.020823	0.007178	0.010928	0.006885	0.015654	0.0191	0.043582
ENST00000458669	ENSG00000244257	PKD1P1	0.426107	1	21	0.333651	part1	3.91154	3.72033	3.43496	3.0279	3.06523	3.56414	2.69713	4.09149
ENST00000618220	ENSG00000005206	SPPL2B	0.429191	1	20	0.333654	part1	1.56777	1.47051	1.48991	1.22231	1.27222	1.07319	1.19146	1.66041
ENST00000560252	ENSG00000177082	WDR73	0.445649	1	19	0.333679	part1	0.564271	0.503108	0.574579	0.296125	0.397837	0.444208	0.390669	0.623579
ENST00000531087	ENSG00000254428	AP003392.1	0.496319	1	21	0.333714	part1	2.25295	2.43465	2.0406	1.81976	0.783417	0.77036	1.43703	2.06343
ENST00000550296	ENSG00000089157	RPLP0	0.741315	1	27	0.333737	part2	0.410039	0.499339	0.278115	0.124355	0.425302	0.124603	0.425584	0.31915
ENST00000467594	ENSG00000010322	NISCH	0.41612	1	20	0.333757	part1	0.841093	0.807423	0.834726	0.582996	0.528954	0.801923	0.787306	0.87146
ENST00000488388	ENSG00000122873	CISD1	0.442488	1	19	0.333761	part1	0.510774	0.570584	0.390217	0.430518	0.303217	0.286309	0.517783	0.448899
ENST00000489885	ENSG00000132535	DLG4	0.430473	1	21	0.333775	part1	1.16581	1.13821	0.935766	0.998228	0.785287	1.01562	0.886026	1.18867
ENST00000583785	ENSG00000133313	CNDP2	0.621283	1	21	0.333795	part1	0.184507	0.23534	0.069251	0.077031	0.018784	0.042156	0.129662	0.132809
ENST00000495785	ENSG00000188529	SRSF10	0.42156	1	21	0.3338	part1	5.39609	5.43594	3.80383	4.0275	4.35892	5.04382	4.94734	5.33351
ENST00000273590	ENSG00000145022	TCTA	0.410081	1	21	0.333822	part1	9.8527	9.75185	9.47059	7.05719	7.91178	8.65569	9.363	9.91017
ENST00000611971	ENSG00000136521	NDUFB5	0.539853	1	20	0.333846	part1	0.505991	0.612162	0.222065	0	0.455465	0.281064	0.333187	0.39739
ENST00000465687	ENSG00000242159	ABCF2P1	0.539938	1	19	0.333849	part1	0.027387	0.015908	0.01355	0.015447	0.018953	0.017336	0.004527	0.038639
ENST00000297107	ENSG00000164574	GALNT10	0.42114	1	21	0.333862	part1	14.4765	13.8441	11.6565	11.1826	12.4113	12.4651	11.884	15.04
ENST00000229390	ENSG00000111786	SRSF9	0.419243	1	21	0.333866	part1	62.8352	60.9435	55.6409	45.9508	49.4761	54.6691	54.9742	64.4258
ENST00000627651	ENSG00000204406	MBD5	0.435721	1	21	0.333878	part1	0.314599	0.293805	0.250245	0.182911	0.282753	0.281244	0.222987	0.333754
ENST00000373981	ENSG00000147130	ZMYM3	0.487242	1	21	0.333901	part1	0.741193	0.849917	0.371016	0.468404	0.602147	0.489221	0.405155	0.628587
ENST00000566795	ENSG00000182685	BRICD5	0.550326	1	21	0.333914	part1	0.215381	0.18126	0.121677	0.133363	0.148052	0.083916	0.039959	0.248278
ENST00000357901	ENSG00000197044	ZNF441	0.526633	1	21	0.333925	part1	0.187076	0.189349	0.180262	0	0.11089	0.083456	0.128871	0.183708
ENST00000380379	ENSG00000137274	BPHL	0.58791	1	21	0.333928	part1	0.796461	0.746838	0.73597	0.634757	0.014049	0.13634	0.150648	0.841728
ENST00000554899	ENSG00000092020	PPP2R3C	0.854443	1	21	0.333935	part1	0.76606	0.180171	0.091519	0	0	0.160536	0.138724	1.34771
ENST00000524782	ENSG00000149182	ARFGAP2	0.417507	1	19	0.333945	part1	16.2211	14.8918	12.3171	12.1585	13.4051	16.5789	13.3096	17.4612
ENST00000373004	ENSG00000102359	SRPX2	0.426196	1	21	0.333952	part1	0.573074	0.560228	0.486894	0.534326	0.465853	0.425108	0.398045	0.582634
ENST00000370086	ENSG00000180879	SSR4	0.400878	1	20	0.333982	part1	61.9804	61.4492	61.6772	50.1164	54.8713	56.15	54.5386	62.1503
ENST00000290209	ENSG00000140199	SLC12A6	0.433773	1	21	0.334026	part1	2.72936	2.5023	2.4188	2.38576	2.1954	1.96867	1.69742	2.93934
ENST00000542314	ENSG00000255857	PXN-AS1	0.46756	1	20	0.334028	part1	1.19207	1.34077	0.859114	0.630222	0.597139	1.05387	0.923536	1.03584
ENST00000361813	ENSG00000198952	SMG5	0.399231	1	19	0.334065	part1	25.6786	26.6964	23.1767	19.5761	23.5894	24.7192	24.6095	24.492
ENST00000473640	ENSG00000152092	ASTN1	0.762053	1	21	0.334069	part1	0.016054	0.01515	0.008035	0	0	0.006939	0	0.016752
ENST00000503064	ENSG00000243678	NME2	0.407158	1	21	0.33407	part1	24.4854	25.2665	19.9495	22.5861	19.8775	23.2419	21.0646	23.5422
ENST00000539934	ENSG00000111364	DDX55	0.465639	1	21	0.33411	part1	1.62592	1.53909	1.35826	0.405932	1.06208	1.35412	1.40415	1.70132
ENST00000589985	ENSG00000105220	GPI	0.408776	1	21	0.334118	part1	2.00162	1.91325	1.90121	1.77061	1.81827	1.81218	1.36216	2.07578
ENST00000341948	ENSG00000187372	PCDHB13	0.481254	1	21	0.334123	part1	0.650831	0.55018	0.425847	0.340739	0.381453	0.446338	0.505141	0.746765
ENST00000514720	ENSG00000047188	YTHDC2	0.650195	1	21	0.334133	part1	0.023255	0.024095	0	0	0.011138	0.011802	0.01445	0.022148
ENST00000256497	ENSG00000134109	EDEM1	0.404403	1	20	0.334176	part1	7.26043	7.66877	5.86474	6.82078	6.61612	6.15213	6.54436	6.79709
ENST00000513471	ENSG00000082196	C1QTNF3	0.495922	1	21	0.33419	part1	0.452035	0.366982	0.311749	0.338715	0.305628	0.246569	0.172112	0.533513
ENST00000465761	ENSG00000101104	PABPC1L	0.423969	1	21	0.334214	part1	0.398756	0.402028	0.352073	0.256428	0.324631	0.364742	0.323032	0.392232
ENST00000442480	ENSG00000172269	DPAGT1	0.612623	1	19	0.334219	part1	0.21139	0.115534	0.116633	0.104951	0.130127	0	0.048165	0.305465
ENST00000529032	ENSG00000158636	EMSY	0.443896	1	21	0.334225	part1	3.39841	2.8253	2.57964	2.76017	2.49604	2.1339	2.76847	3.94423
ENST00000529852	ENSG00000118058	KMT2A	0.420919	1	20	0.334234	part1	0.30254	0.332529	0.262368	0.293857	0.21488	0.21599	0.258063	0.270004
ENST00000545606	ENSG00000111530	CAND1	0.401522	1	19	0.334245	part1	16.6568	17.7432	13.8458	15.3736	15.659	13.9374	15.4631	15.4341
ENST00000539024	ENSG00000051825	MPHOSPH9	0.506494	1	21	0.334257	part1	1.77015	1.62029	1.26377	0.769867	1.24959	1.11585	0.760796	1.90522
ENST00000394936	ENSG00000197746	PSAP	0.397096	1	20	0.334286	part1	196.057	189.831	193.414	169.025	168.978	175.052	183.998	200.607
ENST00000317683	ENSG00000177051	FBXO46	0.438546	1	20	0.334286	part1	8.54669	7.82622	8.03521	6.69846	5.6065	5.59558	6.79654	9.19398
ENST00000536829	ENSG00000213853	EMP2	0.464754	1	20	0.334337	part1	0.734816	0.85641	0.502218	0.715231	0.474378	0.479193	0.36006	0.606507
ENST00000281031	ENSG00000151366	NDUFC2	0.390725	1	20	0.334345	part1	28.4328	27.5012	26.9566	27.6724	25.2926	25.504	27.1812	29.1061
ENST00000497865	ENSG00000115963	RND3	0.522306	1	21	0.334351	part1	0.199381	0.226779	0.149513	0.126421	0.088114	0.077977	0.103272	0.170063
ENST00000612816	ENSG00000257176	AC009318.1	0.82012	1	21	0.334412	part1	0.027069	0.026111	0.017732	0	0	0	0	0.027665
ENST00000588056	ENSG00000131462	TUBG1	0.450532	1	19	0.334423	part1	4.903	4.32692	4.66263	3.18086	4.81973	0.969771	4.24753	5.43106
ENST00000481501	ENSG00000109113	RAB34	0.420257	1	20	0.334433	part1	1.55988	1.7439	1.26392	1.29274	1.0481	1.33953	1.48989	1.36037
ENST00000591863	ENSG00000121289	CEP89	0.481367	1	21	0.334447	part1	4.79921	4.56594	3.29012	2.6221	2.41295	3.02602	4.10932	4.98443
ENST00000533708	ENSG00000246067	RAB30-AS1	0.419316	1	21	0.334461	part1	1.00478	0.938448	0.906333	0.924819	0.557849	0.920401	0.850743	1.06084
ENST00000508129	ENSG00000112996	MRPS30	0.449574	1	20	0.334481	part1	0.555477	0.497509	0.403328	0.45147	0.554758	0.370657	0.252922	0.607628
ENST00000321867	ENSG00000177169	ULK1	0.48523	1	21	0.334496	part1	9.37277	9.01703	7.24952	6.23074	4.90353	5.35302	5.98954	9.63069
ENST00000321358	ENSG00000065978	YBX1	0.382326	1	20	0.334521	part1	1082.41	1068.9	1051.23	1078.33	1021.34	1023.73	1052.88	1084.4
ENST00000533299	ENSG00000136153	LMO7	0.422103	1	19	0.334545	part1	0.460454	0.488963	0.344578	0.322434	0.473635	0.323023	0.42055	0.426841
ENST00000473064	ENSG00000182973	CNOT10	0.437149	1	20	0.334549	part1	0.705101	0.606863	0.601445	0.657255	0.50777	0.599141	0.347923	0.79555
ENST00000622215	ENSG00000277072	STAG3L2	0.46018	1	21	0.334575	part1	4.21784	4.57781	3.33243	3.06529	2.59675	2.74904	3.0447	3.81083
ENST00000556584	ENSG00000100479	POLE2	0.523565	1	21	0.334641	part1	1.19107	0.953926	0.772241	0.866664	0.908652	0.625179	0.06602	1.41414
ENST00000616305	ENSG00000274070	CASTOR2	0.421978	1	19	0.334649	part1	2.10796	1.74594	2.3186	1.69766	1.54992	1.50552	1.55648	2.445
ENST00000623401	ENSG00000003249	DBNDD1	0.467673	1	19	0.334652	part1	2.20702	1.86817	2.03403	1.48702	1.65631	2.15378	0.175432	2.51968
ENST00000333503	ENSG00000184207	PGP	0.401259	1	19	0.334681	part1	17.0632	15.9889	17.3924	15.229	12.8973	15.0567	15.4999	17.9314
ENST00000481133	ENSG00000134744	ZCCHC11	0.525705	1	21	0.334696	part1	0.15171	0.179429	0.11371	0.087176	0.059093	0.080802	0.068079	0.122038
ENST00000557796	ENSG00000134138	MEIS2	0.467673	1	21	0.334713	part1	1.89622	1.86897	1.50241	1.80075	1.65111	1.49402	0	1.89992
ENST00000452447	ENSG00000170004	CHD3	0.689834	1	21	0.334715	part1	2.48795	3.35232	0.193164	0.063643	0.208012	1.3653	1.5119	1.59266
ENST00000495160	ENSG00000163666	HESX1	0.601214	1	19	0.334765	part1	0.189497	0.120476	0.036452	0	0.126137	0.163577	0.049236	0.255987
ENST00000554937	ENSG00000179899	PHC1P1	0.472958	1	21	0.334805	part1	0.605247	0.662718	0.500334	0.404526	0.388133	0.344536	0.37684	0.539697
ENST00000275517	ENSG00000146670	CDCA5	0.435821	1	21	0.334821	part1	52.278	46.5081	44.2531	40.3731	42.0665	40.353	35.0766	57.3509
ENST00000489744	ENSG00000119231	SENP5	0.443925	1	19	0.33484	part1	0.191376	0.168665	0.160238	0.168349	0.202929	0.143926	0.040367	0.211403
ENST00000555151	ENSG00000205707	ETFRF1	0.468971	1	21	0.334847	part1	2.09856	2.03963	1.68204	1.67047	1.07185	1.24483	1.42724	2.12893
ENST00000621487	ENSG00000125826	RBCK1	0.550184	1	21	0.334882	part1	0.44943	0.478822	0.262571	0.03824	0.339206	0.155295	0.301836	0.413702
ENST00000529966	ENSG00000177225	GATD1	0.523687	1	19	0.334886	part1	0.137782	0.150955	0.100121	0.142568	0.048165	0	0.083266	0.122593
ENST00000394186	ENSG00000241468	ATP5MF	0.395319	1	21	0.334888	part1	269.763	266.492	234.606	244.811	245.891	245.307	261.524	269.276
ENST00000511560	ENSG00000109321	AREG	0.55174	1	20	0.334924	part1	0.055944	0.071677	0.02104	0.050559	0.025351	0.028685	0.009991	0.039314
ENST00000522240	ENSG00000085719	CPNE3	0.68887	1	19	0.334946	part1	0.214421	0.026964	0.180276	0.108811	0	0	0	0.39868
ENST00000492914	ENSG00000099290	WASHC2A	0.68198	1	28	0.334968	part2	0.184717	0.163418	0.213271	0.12528	0.16616	0.129356	0.13776	0.203211
ENST00000354227	ENSG00000104936	DMPK	0.485402	1	21	0.334974	part1	1.24435	1.14078	0.910129	0.701083	0.582301	0.748092	0.996474	1.32952
ENST00000158526	ENSG00000071859	FAM50A	0.415114	1	19	0.334992	part1	25.6406	24.1887	25.934	21.1572	18.9509	21.2538	20.5484	26.7115
ENST00000381026	ENSG00000180389	ATP5F1EP2	0.474502	1	19	0.335005	part1	0.91225	0.823719	0.565725	0.394013	0.949432	0.395756	0.710721	0.987026
ENST00000498085	ENSG00000243829	AC011495.1	0.418713	1	19	0.335036	part1	1.12324	0.958211	0.804508	1.00229	1.01961	0.931201	0.896576	1.27105
ENST00000495288	ENSG00000159377	PSMB4	0.449468	1	21	0.335042	part1	1.12733	1.1146	1.01796	0.88164	0.877731	0.672916	0.670947	1.12272
ENST00000564853	ENSG00000141013	GAS8	0.4376	1	19	0.335047	part1	0.467295	0.390931	0.322446	0.274005	0.383578	0.511885	0.300437	0.53639
ENST00000325630	ENSG00000178172	SPINK6	0.543027	1	21	0.335054	part1	0.799779	0.753945	0.496321	0.359394	0.537032	0.2514	0.36451	0.833189
ENST00000509519	ENSG00000121897	LIAS	0.577845	1	21	0.335079	part1	0.367305	0.358453	0.191426	0.101575	0.07653	0.270113	0.161111	0.370315
ENST00000587832	ENSG00000105607	GCDH	0.428542	1	19	0.335082	part1	0.554371	0.662879	0.43526	0.454629	0.409651	0.538429	0.368075	0.437082
ENST00000318887	ENSG00000179021	C3orf38	0.422397	1	20	0.335087	part1	5.17103	5.05997	3.74167	5.10802	3.76133	3.81285	4.67822	5.20082
ENST00000645302	ENSG00000149231	CCDC82	0.757662	1	26	0.335115	part2	0.232554	0.133046	0.213669	0.060283	0.253296	0.029288	0.164442	0.328252
ENST00000537364	ENSG00000162144	CYB561A3	0.448469	1	21	0.335117	part1	2.18098	1.85638	1.6152	1.6476	1.40473	1.48731	1.84875	2.47065
ENST00000424626	ENSG00000013563	DNASE1L1	0.549365	1	21	0.335182	part1	0.313009	0.397278	0.127616	0.158206	0.159829	0.179647	0.14064	0.223462
ENST00000325212	ENSG00000166004	CEP295	0.428242	1	21	0.335222	part1	6.52447	5.8519	5.68595	5.48524	5.02549	4.77396	5.01499	7.08669
ENST00000366882	ENSG00000112541	PDE10A	0.405151	1	19	0.335271	part1	3.373	3.49373	2.98657	3.37599	2.80817	2.62003	2.9801	3.19367
ENST00000512908	ENSG00000251634	AC145138.1	0.425992	1	20	0.335277	part1	0.751041	0.649483	0.731622	0.565831	0.56089	0.580421	0.579495	0.839439
ENST00000407270	ENSG00000057935	MTA3	0.540893	1	20	0.335301	part1	0.992785	1.32818	0.561624	0.42961	0.329787	0.329746	0.862322	0.639816
ENST00000561047	ENSG00000196547	MAN2A2	0.47185	1	21	0.335309	part1	0.615359	0.630547	0.429327	0.46632	0.365614	0.398005	0.394798	0.589195
ENST00000522104	ENSG00000147649	MTDH	0.437954	1	19	0.335334	part1	0.2143	0.173246	0.157199	0.194759	0.134916	0.173712	0.159424	0.251418
ENST00000510521	ENSG00000172765	TMCC1	0.589808	1	19	0.335337	part1	0.092883	0.063425	0	0.093856	0.04379	0	0.054918	0.120576
ENST00000518509	ENSG00000169398	PTK2	0.595435	1	19	0.33534	part1	0.141597	0.082419	0.065423	0.197349	0.001615	0.007303	0.015137	0.198133
ENST00000530669	ENSG00000134644	PUM1	0.578115	1	21	0.335366	part1	0.156055	0.110997	0.061626	0.056187	0.076801	0.041173	0.103717	0.198176
ENST00000394231	ENSG00000141741	MIEN1	0.40643	1	21	0.335372	part1	9.02644	9.02231	8.5667	8.23265	6.62497	8.6524	7.23064	8.86585
ENST00000374479	ENSG00000179163	FUCA1	0.394265	1	20	0.335387	part1	4.77722	4.95776	4.489	4.1693	4.27121	4.62307	4.33112	4.50882
ENST00000259467	ENSG00000136940	PDCL	0.425339	1	21	0.335394	part1	11.8922	12.5925	10.2756	10.3558	9.5077	8.73736	9.02859	10.9725
ENST00000311481	ENSG00000174903	RAB1B	0.404223	1	20	0.335421	part1	105.614	102.16	102.632	85.5845	84.3003	99.5747	91.9882	107.096
ENST00000592281	ENSG00000087903	RFX2	0.603298	1	19	0.335458	part1	0.030212	0.045564	0.00753	0.002395	0.006336	0.02374	0.019154	0.014186
ENST00000532090	ENSG00000254470	AP5B1	0.402749	1	19	0.335473	part1	12.2546	13.2727	10.3513	9.55566	10.7628	12.2186	11.282	11.0019
ENST00000614048	ENSG00000263001	GTF2I	0.463804	1	21	0.335475	part1	1.04752	0.956441	0.862953	0.653046	0.591481	0.637754	0.864521	1.11844
ENST00000582062	ENSG00000166582	CENPV	0.653197	1	28	0.335494	part2	1.23236	1.3338	1.05072	1.21174	1.03338	0.924116	1.2453	1.10701
ENST00000374434	ENSG00000142661	MYOM3	0.455943	1	21	0.335534	part1	0.15545	0.150602	0.130002	0.070994	0.131097	0.144657	0.075957	0.15714
ENST00000427076	ENSG00000214783	POLR2J4	0.442515	1	19	0.335547	part1	0.807516	0.786284	0.809865	0.575551	0.488061	0.544886	0.61333	0.812667
ENST00000353341	ENSG00000138668	HNRNPD	0.427489	1	21	0.335559	part1	41.5319	37.2689	33.7381	36.0844	36.6698	31.2068	28.0579	44.9685
ENST00000264157	ENSG00000082258	CCNT2	0.496568	1	21	0.335565	part1	1.13003	1.15994	0.436501	0.550112	0.797644	0.645582	0.984147	1.07746
ENST00000555640	ENSG00000165792	METTL17	0.444044	1	21	0.335573	part1	4.54638	4.27614	4.04655	3.01492	2.83144	3.31763	3.75192	4.72548
ENST00000269205	ENSG00000141437	SLC25A52	0.513666	1	21	0.335577	part1	0.174078	0.21028	0.128115	0.058821	0.108603	0.089194	0.106313	0.134285
ENST00000543378	ENSG00000185158	LRRC37B	0.589276	1	21	0.335579	part1	0.476128	0.57769	0.132287	0.151345	0.287765	0.228144	0.189307	0.364909
ENST00000394878	ENSG00000213553	RPLP0P6	0.403839	1	20	0.335584	part1	91.3145	84.5972	87.9834	70.7234	75.3342	83.9692	83.682	96.1947
ENST00000374608	ENSG00000125945	ZNF436	0.398779	1	19	0.335585	part1	3.55048	3.32503	3.44563	3.3619	3.15053	2.86166	3.13109	3.70437
ENST00000621900	ENSG00000272599	AC016394.2	0.463687	1	21	0.33559	part1	1.45171	1.30162	0.958999	0.921587	0.881935	1.02205	1.21871	1.57241
ENST00000380591	ENSG00000145741	BTF3	0.446463	1	21	0.335608	part1	16.3257	15.7589	12.0288	11.4692	14.1101	12.0648	10.6385	16.5604
ENST00000598699	ENSG00000118162	KPTN	0.469034	1	21	0.335637	part1	0.337331	0.34482	0.176531	0.277995	0.216592	0.194729	0.271795	0.322796
ENST00000590402	ENSG00000070540	WIPI1	0.548735	1	21	0.335639	part1	0.31507	0.264558	0.222462	0.194728	0.157472	0.044791	0.15244	0.35899
ENST00000574882	ENSG00000182612	TSPAN10	0.42121	1	21	0.335642	part1	0.48243	0.51929	0.42978	0.368496	0.432495	0.354856	0.389298	0.435516
ENST00000230431	ENSG00000112667	DNPH1	0.455674	1	21	0.335694	part1	43.3721	41.4952	27.4827	37.6515	30.6088	22.6724	35.9226	44.334
ENST00000466829	ENSG00000084636	COL16A1	0.494365	1	20	0.335712	part1	0.470454	0.488518	0.291304	0.048183	0.418975	0.231081	0.443664	0.44229
ENST00000452079	ENSG00000227372	TP73-AS1	0.438588	1	21	0.335763	part1	1.4292	1.49795	1.30937	0.863352	1.06062	1.09001	1.12511	1.32933
ENST00000460610	ENSG00000132155	RAF1	0.457465	1	21	0.335769	part1	0.123064	0.124081	0.053767	0.110716	0.083246	0.074323	0.112501	0.119269
ENST00000522048	ENSG00000025770	NCAPH2	0.562412	1	21	0.33577	part1	5.09713	4.70586	4.32675	0.735518	1.54948	3.64302	1.55634	5.37731
ENST00000462269	ENSG00000168610	STAT3	0.479585	1	19	0.335808	part1	0.674283	0.911672	0.412232	0.341756	0.37241	0.629333	0.423057	0.421889
ENST00000449061	ENSG00000183666	GUSBP1	0.486628	1	21	0.335856	part1	3.95767	3.68142	2.76952	3.25852	0	2.94797	3.45531	4.14463
ENST00000370949	ENSG00000116754	SRSF11	0.433457	1	21	0.335878	part1	3.52527	3.40384	2.92084	2.56639	2.38648	2.52809	3.31627	3.56648
ENST00000574382	ENSG00000170310	STX8	0.443726	1	19	0.335891	part1	1.32977	1.54034	0.765327	1.27969	1.12591	0.81972	0.972305	1.08872
ENST00000589397	ENSG00000267049	AC002398.1	0.470901	1	21	0.335901	part1	1.41717	1.56519	0.947485	1.19562	0.820171	0.807239	0.9698	1.23655
ENST00000638394	ENSG00000163637	PRICKLE2	0.714301	1	21	0.335912	part1	0.064971	0.051942	0.013378	0.037993	0.009814	0.005292	0.010844	0.076404
ENST00000522037	ENSG00000120896	SORBS3	0.792019	1	21	0.335932	part1	0.041244	0.047956	0.021012	0	0	0.011202	0	0.033475
ENST00000229379	ENSG00000111775	COX6A1	0.396589	1	19	0.335935	part1	212.774	197.283	207.413	187.182	179.182	199.019	190.892	223.322
ENST00000563495	ENSG00000259921	AC022819.1	0.597691	1	21	0.335967	part1	0.035638	0.039811	0.027209	0.011598	0.006285	0.009994	0.016247	0.030527
ENST00000593581	ENSG00000269386	RAB11B-AS1	0.455558	1	21	0.335973	part1	1.56221	1.35204	1.21582	1.07915	1.01378	1.09622	1.15196	1.73547
ENST00000467214	ENSG00000134453	RBM17	0.47457	1	20	0.335981	part1	1.04324	1.3508	0.572668	0.562395	0.665833	1.00391	0.632908	0.710919
ENST00000369356	ENSG00000178104	PDE4DIP	0.74849	1	20	0.336026	part1	0.032691	0.050369	0.000154	0	0.000686	0.024745	0.007072	0.014127
ENST00000270645	ENSG00000142552	RCN3	0.414222	1	21	0.33603	part1	8.8117	8.87809	7.78206	7.67107	6.01976	7.53618	8.07426	8.53304
ENST00000394789	ENSG00000164037	SLC9B1	0.455621	1	19	0.33607	part1	0.046004	0.048723	0.031808	0.028753	0.02679	0.029045	0.047039	0.042061
ENST00000640121	ENSG00000283709	FAM238C	0.582062	1	21	0.336081	part1	0.026339	0.028798	0.013606	0.004995	0.015256	0.022344	0	0.023134
ENST00000465936	ENSG00000165629	ATP5F1C	0.518135	1	19	0.336081	part1	0.281928	0.364009	0.135923	0.152346	0.341508	0	0.150275	0.192831
ENST00000291568	ENSG00000160213	CSTB	0.639359	1	27	0.336086	part2	27.1833	25.572	27.8321	23.5229	24.5701	26.6214	23.7426	28.1266
ENST00000566991	ENSG00000137817	PARP6	0.467173	1	21	0.336107	part1	1.00847	1.05781	0.747033	0.501498	0.702325	0.724092	0.747056	0.93407
ENST00000221265	ENSG00000006712	PAF1	0.395782	1	19	0.336111	part1	35.8433	34.2753	34.5752	28.3997	31.4227	35.1585	33.2465	36.5224
ENST00000576365	ENSG00000261997	AC007336.1	0.440107	1	20	0.336124	part1	0.182582	0.170667	0.153861	0.176293	0.086799	0.113748	0.160214	0.189849
ENST00000460145	ENSG00000139668	WDFY2	0.458913	1	21	0.33613	part1	0.699131	0.759249	0.531449	0.524564	0.280329	0.529809	0.586113	0.621463
ENST00000496300	ENSG00000144504	ANKMY1	0.452992	1	20	0.336132	part1	0.482658	0.454377	0.383277	0.193518	0.359018	0.481621	0.316382	0.498784
ENST00000636540	ENSG00000258704	SRP54-AS1	0.568589	1	21	0.336151	part1	0.360754	0.401043	0.12602	0.205454	0.284	0.046237	0.152486	0.311293
ENST00000538105	ENSG00000100445	SDR39U1	0.542824	1	21	0.336168	part1	0.503253	0.495772	0.241537	0.329366	0.163355	0.207238	0.319243	0.497905
ENST00000399496	ENSG00000154040	CABYR	0.60892	1	19	0.336169	part1	0.2148	0.142599	0.27022	0.055117	0	0.084975	0	0.281466
ENST00000395698	ENSG00000025770	NCAPH2	0.504277	1	21	0.33617	part1	2.59641	2.37616	1.84678	1.78903	0.783879	2.15678	1.01593	2.75083
ENST00000602779	ENSG00000269901	AC010531.5	0.526773	1	21	0.336178	part1	0.340316	0.394818	0.214804	0.064557	0.145291	0.223188	0.26148	0.277075
ENST00000288723	ENSG00000157869	RAB28	0.648977	1	21	0.336189	part1	0.514814	0.603139	0.316784	0.209559	0.271269	0.020222	0.010386	0.413271
ENST00000411783	ENSG00000144040	SFXN5	0.558337	1	20	0.336192	part1	1.3659	0.973101	0.946697	0	0.153296	1.14189	0.97191	1.72376
ENST00000566018	ENSG00000182685	BRICD5	0.488298	1	20	0.336192	part1	0.14539	0.177389	0.089144	0.095586	0.049789	0.112133	0.106432	0.109582
ENST00000518809	ENSG00000147526	TACC1	0.523177	1	20	0.336284	part1	15.6591	16.5212	14.0979	0.024199	15.1959	0.357695	12.7636	14.3847
ENST00000262942	ENSG00000241685	ARPC1A	0.407197	1	21	0.336331	part1	101.743	94.952	91.3065	84.6595	82.313	89.0609	93.0569	105.814
ENST00000575992	ENSG00000204237	OXLD1	0.462787	1	21	0.336412	part1	2.36835	2.1986	1.51056	1.90215	1.73604	1.38623	1.63709	2.47298
ENST00000515608	ENSG00000249898	MCPH1-AS1	0.536906	1	21	0.336433	part1	0.030893	0.031838	0.007351	0.018091	0.015611	0.021199	0.016863	0.028994
ENST00000579851	ENSG00000141447	OSBPL1A	0.698534	1	21	0.336459	part1	0.502349	0.580616	0	0	0.299865	0	0.344445	0.40998
ENST00000585457	ENSG00000267080	ASB16-AS1	0.581164	1	21	0.336468	part1	2.12611	1.73794	0.436683	0.815693	0.94737	0.931999	1.42212	2.45475
ENST00000331134	ENSG00000182446	NPLOC4	0.435167	1	21	0.336499	part1	29.6156	31.9558	24.8562	20.3126	22.55	24.5061	22.0104	26.4394
ENST00000484627	ENSG00000241837	ATP5PO	0.522495	1	19	0.3365	part1	0.394571	0.518079	0.194892	0.293016	0.190967	0.107457	0.285186	0.259824
ENST00000446165	ENSG00000173875	ZNF791	0.414198	1	21	0.336555	part1	0.719783	0.742022	0.594701	0.631353	0.648451	0.565234	0.584857	0.676773
ENST00000575402	ENSG00000070444	MNT	0.483127	1	21	0.336623	part1	1.9942	2.06471	1.65765	1.09394	0.866285	1.1953	1.52466	1.86512
ENST00000380876	ENSG00000205609	EIF3CL	0.388827	1	19	0.336654	part1	139.675	131.619	142.982	129.017	118.94	129.949	131.257	143.599
ENST00000647231	ENSG00000137710	RDX	0.88174	1	20	0.33666	part1	18.689	31.9788	0.00182	0	2.22169	5.22196	0	4.84505
ENST00000463903	ENSG00000178035	IMPDH2	0.489109	1	21	0.336681	part1	0.05247	0.049539	0.02895	0.035915	0.039129	0.029489	0.029198	0.053736
ENST00000473576	ENSG00000123179	EBPL	0.439661	1	19	0.336707	part1	1.17107	1.34917	0.723802	1.18336	0.715105	0.94434	0.86592	0.957669
ENST00000464129	ENSG00000115267	IFIH1	0.577034	1	20	0.336725	part1	0.031706	0.025246	0.015502	0.001941	0.028062	0.023106	0.000335	0.037108
ENST00000359543	ENSG00000213853	EMP2	0.43717	1	21	0.336781	part1	6.5855	6.52007	5.58664	5.07395	4.69771	4.73231	5.08416	6.44857
ENST00000255681	ENSG00000133315	MACROD1	0.417786	1	19	0.336805	part1	13.2174	11.7295	12.7156	9.48667	9.30284	11.9439	11.2393	14.2965
ENST00000209873	ENSG00000094914	AAAS	0.418556	1	21	0.336818	part1	17.9	17.3926	17.273	14.1604	15.1602	13.607	13.626	17.8518
ENST00000622779	ENSG00000103175	WFDC1	0.431317	1	21	0.336822	part1	0.227723	0.233662	0.184257	0.144292	0.145101	0.204463	0.213171	0.214609
ENST00000300146	ENSG00000166889	PATL1	0.40958	1	21	0.336832	part1	15.1032	15.4982	13.9696	12.6121	12.8383	12.5992	12.6169	14.2373
ENST00000312132	ENSG00000170629	DPY19L2P2	0.717902	1	21	0.336841	part1	0.159329	0.148408	0.002768	0.016542	0.05254	0.052973	0.061006	0.165172
ENST00000381231	ENSG00000237296	SMG1P1	0.506309	1	21	0.336845	part1	2.94347	2.70374	1.06647	2.21423	1.46094	1.39728	2.38155	3.09104
ENST00000265174	ENSG00000138801	PAPSS1	0.403227	1	21	0.336853	part1	18.4299	18.1858	17.5235	15.7793	16.9385	13.8931	16.8391	18.0964
ENST00000613478	ENSG00000277972	CISD3	0.395351	1	19	0.336879	part1	12.5947	11.961	12.3292	9.11093	11.8881	12.5875	11.2628	12.8306
ENST00000426279	ENSG00000214018	RRM2P3	0.521794	1	21	0.33688	part1	0.132869	0.130445	0.06033	0.052434	0.05129	0.082763	0.114556	0.130997
ENST00000261839	ENSG00000128833	MYO5C	0.44916	1	21	0.336912	part1	0.399874	0.417042	0.349546	0.233687	0.265301	0.264707	0.342198	0.369864
ENST00000566023	ENSG00000047578	KIAA0556	0.652035	1	21	0.33694	part1	0.038206	0.035647	0.019505	0.026446	0.003776	0.001097	0.009635	0.039438
ENST00000563957	ENSG00000180096	2022-09-01	0.477661	1	21	0.336976	part1	0.361947	0.330597	0.269659	0.213943	0.248246	0.25459	0.188023	0.381458
ENST00000445750	ENSG00000148218	ALAD	0.577182	1	21	0.337001	part1	0.212194	0.189488	0.148907	0.041438	0.142292	0.128547	0	0.227872
ENST00000590419	ENSG00000071626	DAZAP1	0.42841	1	21	0.337029	part1	2.88911	2.93388	2.60196	2.15743	2.38248	2.55497	1.7403	2.74922
ENST00000469546	ENSG00000075826	SEC31B	0.702356	1	21	0.337038	part1	0.182066	0.219351	0.075566	0	0.037491	0.046411	0.069413	0.138678
ENST00000559763	ENSG00000185088	RPS27L	0.849503	1	28	0.337049	part2	0.046535	0.036166	0.062345	0	0.035487	0	0	0.055265
ENST00000354922	ENSG00000146278	PNRC1	0.441061	1	21	0.337065	part1	2.62233	2.62324	2.08996	1.08061	1.94534	2.46816	2.27496	2.53422
ENST00000543009	ENSG00000137497	NUMA1	0.544857	1	21	0.337069	part1	0.185261	0.223129	0.098183	0.02222	0.109544	0.096376	0.132717	0.141133
ENST00000377351	ENSG00000130985	UBA1	0.648905	1	27	0.337093	part2	65.2122	60.0389	66.3416	51.6103	53.1443	64.2186	52.5053	68.2033
ENST00000492893	ENSG00000132153	DHX30	0.527773	1	19	0.337102	part1	0.052451	0.043533	0.044802	0.007861	0.033206	0.05241	0.00085	0.05951
ENST00000555985	ENSG00000259129	LINC00648	0.513331	1	21	0.337114	part1	0.605224	0.617686	0.395203	0.416232	0.323004	0.248464	0.319063	0.572301
ENST00000422760	ENSG00000128534	LSM8	0.442804	1	21	0.337114	part1	11.6888	11.5064	9.60285	9.84197	7.46606	6.28985	10.4297	11.4779
ENST00000250495	ENSG00000129559	NEDD8	0.410018	1	21	0.337132	part1	68.7126	63.8542	58.8703	56.4901	59.8644	57.0406	61.008	71.2484
ENST00000515011	ENSG00000113448	PDE4D	0.466461	1	21	0.337136	part1	2.14466	2.36477	1.79777	1.46742	1.18526	1.31059	1.51504	1.85187
ENST00000414626	ENSG00000133739	LRRCC1	0.587913	1	21	0.337159	part1	0.985499	1.27256	0.261483	0.180344	0.491479	0.655915	0.459496	0.664794
ENST00000542223	ENSG00000186642	PDE2A	0.470244	1	19	0.337214	part1	0.364338	0.270533	0.180835	0.397706	0.248516	0.190222	0.199777	0.445463
ENST00000250101	ENSG00000129235	TXNDC17	0.410456	1	21	0.337231	part1	18.0051	17.0529	14.921	15.111	15.9655	15.1352	15.5532	18.3328
ENST00000624286	ENSG00000279196	AC135048.4	0.487326	1	21	0.337232	part1	0.181662	0.20394	0.136369	0.108075	0.094515	0.102148	0.125492	0.152983
ENST00000524331	ENSG00000169490	TM2D2	0.421674	1	19	0.337243	part1	1.28173	1.35555	0.967744	0.983374	1.27677	0.777872	1.20662	1.16322
ENST00000581370	ENSG00000185158	LRRC37B	0.506678	1	21	0.337244	part1	0.508028	0.555815	0.381806	0.374672	0.297082	0.34367	0.069373	0.442468
ENST00000565667	ENSG00000261253	AC137932.2	0.562253	1	20	0.337249	part1	0.958598	1.40027	0.398856	0.930206	0.294148	0.39907	0.190622	0.483436
ENST00000618041	ENSG00000245614	DDX11-AS1	0.525426	1	21	0.337261	part1	0.976773	0.94043	0.166115	0.535835	0.1965	0.871268	0.846086	0.978893
ENST00000520551	ENSG00000092853	CLSPN	0.644635	1	21	0.337265	part1	1.74977	1.10369	0.659355	0.552281	0.298186	0.536696	0.813458	2.33455
ENST00000396209	ENSG00000008394	MGST1	0.443597	1	20	0.337304	part1	0.250208	0.25694	0.111253	0.227864	0.193204	0.150624	0.247353	0.23454
ENST00000495390	ENSG00000090520	DNAJB11	0.429384	1	21	0.33731	part1	4.47121	4.65937	3.60942	3.8775	3.58418	2.83257	3.71167	4.12482
ENST00000548065	ENSG00000181929	PRKAG1	0.416162	1	21	0.337332	part1	4.39203	4.2029	4.0143	3.40311	4.01453	3.92236	2.91129	4.42486
ENST00000483273	ENSG00000233954	UQCRHL	0.396687	1	20	0.337353	part1	20.9417	19.9872	20.0913	17.4101	18.5753	18.403	19.9309	21.1475
ENST00000475942	ENSG00000137210	TMEM14B	0.530194	1	19	0.337366	part1	6.99151	3.84001	2.94156	3.01975	7.31191	1.86994	3.22015	9.8922
ENST00000355299	ENSG00000100938	GMPR2	0.43228	1	21	0.337424	part1	1.33512	1.33352	0.862503	1.15576	0.874251	1.16379	1.14009	1.28805
ENST00000533088	ENSG00000160972	PPP1R16A	0.494544	1	20	0.337424	part1	6.49047	4.87497	4.93791	4.10832	3.58202	3.11146	3.91997	7.8698
ENST00000436439	ENSG00000117305	HMGCL	0.502806	1	20	0.337438	part1	2.73972	3.28939	0	1.77128	1.78791	2.02399	2.44527	2.08996
ENST00000578055	ENSG00000141447	OSBPL1A	0.490425	1	20	0.337456	part1	0.140827	0.153736	0.098053	0.119892	0.088656	0.126909	0	0.122656
ENST00000586339	ENSG00000108840	HDAC5	0.445073	1	19	0.337471	part1	0.164444	0.138594	0.106697	0.164194	0.1267	0.154533	0.055308	0.184146
ENST00000224073	ENSG00000107223	EDF1	0.403482	1	19	0.337474	part1	222.642	206.21	223.669	185.972	175.254	196.174	194.292	230.878
ENST00000263574	ENSG00000084234	APLP2	0.605242	1	21	0.337491	part1	62.0023	59.8987	1.00796	3.32733	59.8655	52.1938	3.4304	61.8141
ENST00000307771	ENSG00000169249	ZRSR2	0.396221	1	21	0.337501	part1	7.70599	7.64826	7.18173	6.58605	7.03664	6.69967	7.2889	7.47811
ENST00000351018	ENSG00000177105	RHOG	0.397792	1	19	0.337507	part1	30.6348	28.6924	29.3598	24.5913	26.8023	29.8275	26.83	31.4405
ENST00000473849	ENSG00000239553	RN7SL12P	0.679022	1	20	0.337512	part1	0.079431	0.051464	0.01791	0.066967	0	0	0.026324	0.104348
ENST00000369878	ENSG00000148842	CNNM2	0.420319	1	19	0.337516	part1	1.63071	1.33574	1.14502	1.22323	1.49545	1.49345	1.30607	1.86496
ENST00000569217	ENSG00000178952	TUFM	0.406107	1	20	0.337522	part1	156.38	146.365	155.717	108.767	126.147	145.979	140.948	160.573
ENST00000470059	ENSG00000102103	PQBP1	0.44289	1	20	0.337539	part1	21.1787	20.1297	20.6585	14.4579	15.4529	10.895	17.4616	21.4359
ENST00000540203	ENSG00000184575	XPOT	0.445195	1	20	0.337554	part1	0.474228	0.559108	0.347587	0.41737	0.293765	0.326274	0.36567	0.371459
ENST00000589290	ENSG00000037757	MRI1	0.512047	1	19	0.337559	part1	0.633449	0.51008	0.447242	0.143996	0.335973	0.67093	0.190017	0.732927
ENST00000508049	ENSG00000134852	CLOCK	0.639738	1	19	0.33758	part1	0.155645	0.13246	0.019949	0.156136	0.047175	0.023325	0.013	0.172856
ENST00000586048	ENSG00000131115	ZNF227	0.535926	1	21	0.337614	part1	1.16241	1.18389	0.599374	0.322522	0.542141	0.896212	0.621067	1.09661
ENST00000423310	ENSG00000230061	TRPM2-AS	0.52105	1	21	0.337614	part1	0.84529	0.644862	0.53537	0.515838	0.208014	0.489767	0.552343	1.01347
ENST00000531505	ENSG00000110455	ACCS	0.483059	1	19	0.337629	part1	0.376613	0.297018	0.421023	0.192564	0.159746	0.189903	0.230359	0.441734
ENST00000554713	ENSG00000156411	ATP5MPL	0.463196	1	21	0.337701	part1	0.345352	0.353681	0.250512	0.19044	0.140289	0.310385	0.293427	0.323524
ENST00000465247	ENSG00000157259	GATAD1	0.494631	1	21	0.337711	part1	0.215099	0.220553	0.083089	0.174948	0.145079	0.079817	0.167725	0.20118
ENST00000485835	ENSG00000108344	PSMD3	0.463481	1	21	0.337716	part1	1.04302	1.01843	0.696646	0.609599	0.651603	0.818085	0.799098	1.0269
ENST00000350878	ENSG00000071054	MAP4K4	0.467712	1	21	0.337722	part1	2.54792	2.62807	1.44711	1.30532	1.34004	2.18486	2.30863	2.36834
ENST00000397876	ENSG00000161981	SNRNP25	0.57533	1	21	0.337764	part1	33.739	30.9768	0.141716	0.995808	22.5193	24.8084	25.2661	35.1733
ENST00000435932	ENSG00000232415	ELN-AS1	0.665625	1	21	0.337766	part1	0.256961	0.32999	0.061837	0.053297	0.133432	0.078509	0.055044	0.173715
ENST00000484048	ENSG00000170142	UBE2E1	0.663224	1	21	0.337771	part1	0.047754	0.037978	0.003179	0.017948	0.017692	6e-06	0.032915	0.055548
ENST00000550816	ENSG00000120820	GLT8D2	0.461671	1	19	0.337785	part1	0.454336	0.498423	0.244293	0.469011	0.388804	0.181248	0.284907	0.392184
ENST00000562395	ENSG00000140474	ULK3	0.529172	1	21	0.337792	part1	0.154971	0.162676	0.084925	0.130773	0.082049	0.062083	0.048274	0.141029
ENST00000586718	ENSG00000141458	NPC1	0.445584	1	21	0.337828	part1	0.325859	0.317107	0.300467	0.253011	0.290989	0.189826	0.165749	0.321506
ENST00000483891	ENSG00000168090	COPS6	0.440576	1	21	0.337841	part1	1.15876	1.27986	0.852489	0.863647	0.76078	0.889635	0.988463	0.991182
ENST00000316939	ENSG00000179271	GADD45GIP1	0.645114	1	28	0.337854	part2	61.5338	57.4774	61.7732	53.3135	53.9933	58.9937	58.3979	63.12
ENST00000268220	ENSG00000140612	SEC11A	0.45434	1	21	0.337892	part1	10.2371	9.42279	7.09846	7.20615	7.48906	7.34739	7.24527	10.637
ENST00000484214	ENSG00000198715	GLMP	0.458207	1	21	0.337892	part1	1.70472	1.72837	1.50976	1.47235	1.06381	1.1302	0.789238	1.61197
ENST00000498377	ENSG00000172037	LAMB2	0.452229	1	21	0.337896	part1	5.79313	5.7513	4.7591	3.44064	4.09253	4.05785	4.41669	5.60021
ENST00000461572	ENSG00000204428	LY6G5C	0.902076	1	26	0.337921	part2	0.04022	0	0.058805	0	0.019293	0	0	0.078702
ENST00000268711	ENSG00000141026	MED9	0.40471	1	21	0.337949	part1	7.22633	7.08226	5.65287	5.39749	6.99254	6.79882	6.61027	7.07419
ENST00000248248	ENSG00000103111	MON1B	0.438448	1	20	0.33799	part1	3.73655	3.8819	1.68927	3.68642	3.06699	3.26976	2.44664	3.43666
ENST00000560850	ENSG00000181991	MRPS11	0.436206	1	21	0.337991	part1	2.3404	1.94802	1.77785	1.8536	1.86863	1.75907	1.69052	2.63592
ENST00000526104	ENSG00000177963	RIC8A	0.412052	1	20	0.338031	part1	5.25586	5.09894	4.37638	4.59531	3.58507	5.13996	4.48887	5.19355
ENST00000560915	ENSG00000134152	KATNBL1	0.470866	1	21	0.338048	part1	0.375642	0.433498	0.268147	0.274615	0.275548	0.201036	0.229256	0.301968
ENST00000256441	ENSG00000134056	MRPS36	0.658987	1	26	0.338062	part2	13.6922	15.7876	10.7851	12.1804	11.5883	10.2611	14.4739	11.022
ENST00000542235	ENSG00000173457	PPP1R14B	0.462121	1	21	0.338115	part1	9.3838	7.5679	7.22172	6.71321	4.94524	6.5941	6.82859	10.8015
ENST00000624133	ENSG00000175322	ZNF519	0.471195	1	21	0.338151	part1	0.480007	0.471026	0.247369	0.348072	0.351661	0.319649	0.326195	0.468373
ENST00000263174	ENSG00000099260	PALMD	0.468773	1	20	0.338153	part1	3.86188	2.82403	2.71162	3.36915	2.24754	2.35138	2.26225	4.7345
ENST00000487895	ENSG00000146677	AC004453.1	0.404958	1	20	0.338168	part1	4.3767	4.47004	3.66029	3.84829	3.34907	3.94106	4.21853	4.09553
ENST00000505907	ENSG00000013288	MAN2B2	0.402378	1	20	0.338179	part1	2.81374	2.68986	2.7835	2.17287	2.3133	2.62076	2.46694	2.81658
ENST00000585692	ENSG00000092931	MFSD11	0.602594	1	20	0.338195	part1	0.602302	0.890898	0.176655	0.197829	0.424622	0.255284	0.120054	0.287631
ENST00000455453	ENSG00000128606	LRRC17	0.950865	1	28	0.3382	part2	0.032802	0.010551	0.054502	0	0.007823	0	0	0.053537
ENST00000234816	ENSG00000116194	ANGPTL1	0.659388	1	21	0.338227	part1	0.040388	0.05127	0.020681	0.012471	0.011445	0.011632	0.005402	0.027653
ENST00000374680	ENSG00000204231	RXRB	0.441553	1	21	0.338262	part1	0.781804	0.819957	0.705547	0.511995	0.526158	0.549884	0.629383	0.709374
ENST00000538718	ENSG00000023734	STRAP	0.401195	1	19	0.338286	part1	9.58746	9.7916	7.68722	8.39665	9.22709	9.02054	7.96935	8.96217
ENST00000642943	ENSG00000102974	CTCF	0.485707	1	20	0.338326	part1	0.078853	0.098919	0.045808	0.036402	0.054249	0.053908	0.056312	0.055196
ENST00000279804	ENSG00000150281	CTF1	0.523305	1	21	0.338345	part1	0.938634	0.991979	0.692143	0.341172	0.347176	0.636802	0.509721	0.843482
ENST00000381903	ENSG00000205810	KLRC3	0.504111	1	20	0.338352	part1	1.12383	1.40358	0.750248	0.569916	0.874478	0.587811	0.484757	0.793969
ENST00000373493	ENSG00000162521	RBBP4	0.483621	1	21	0.338394	part1	19.3454	16.1297	11.692	10.255	15.499	10.5547	13.0397	21.693
ENST00000519795	ENSG00000253978	AC008637.1	0.457064	1	19	0.338408	part1	0.258292	0.208449	0.290197	0.153208	0.146312	0.14229	0.174531	0.296416
ENST00000608794	ENSG00000272870	AC097534.2	0.559552	1	21	0.338429	part1	0.832614	0.711182	0.375811	0.476957	0.314131	0.198407	0.571176	0.916336
ENST00000436747	ENSG00000180902	D2HGDH	0.523752	1	19	0.338439	part1	0.47264	0.565646	0.339855	0.118548	0.062007	0.507423	0.241945	0.358145
ENST00000442800	ENSG00000281593	AC006978.2	0.670779	1	21	0.338466	part1	0.160242	0.128071	0.055897	0.012291	0.043527	0.065336	0.055264	0.185023
ENST00000251413	ENSG00000131462	TUBG1	0.435548	1	21	0.338476	part1	89.9726	86.1986	83.4998	68.6361	63.3286	60.6529	68.37	89.6456
ENST00000314622	ENSG00000178694	NSUN3	0.419218	1	21	0.338489	part1	2.33931	2.34673	1.65646	2.15006	1.94951	1.75676	2.0616	2.2249
ENST00000448750	ENSG00000132341	RAN	0.67968	1	20	0.338496	part1	20.7295	29.9266	3.28472	3.74709	0.598683	20.2924	0.938234	10.5838
ENST00000371713	ENSG00000112759	SLC29A1	0.493499	1	21	0.338497	part1	0.123839	0.118229	0.081948	0.043163	0.110815	0.09123	0.04823	0.123682
ENST00000467845	ENSG00000148362	PAXX	0.463988	1	20	0.338524	part1	0.724397	0.83964	0.467285	0.668581	0.350638	0.571835	0.41358	0.575729
ENST00000511415	ENSG00000185324	CDK10	0.482458	1	21	0.338528	part1	0.468931	0.402384	0.351662	0.333192	0.23714	0.262192	0.301641	0.513789
ENST00000316433	ENSG00000171817	ZNF540	0.667618	1	21	0.338567	part1	0.234345	0.217041	0.028263	0.139355	0.085764	0.091172	0	0.240682
ENST00000472144	ENSG00000122417	ODF2L	0.526792	1	21	0.338587	part1	0.082036	0.077506	0.041157	0.054425	0.035292	0.04057	0.04611	0.082647
ENST00000479764	ENSG00000143450	OAZ3	0.666449	1	21	0.33859	part1	0.084031	0.092234	0	0.069606	0.025805	0	0.02875	0.071814
ENST00000543501	ENSG00000149761	NUDT22	0.484278	1	21	0.338593	part1	0.92721	0.84648	0.582355	0.56999	0.397083	0.63345	0.733243	0.964632
ENST00000373674	ENSG00000164530	PI16	0.687161	1	21	0.338625	part1	0.108239	0.132753	0.05779	0	0.063863	0.023823	0	0.078551
ENST00000598782	ENSG00000268536	AC005523.1	0.730151	1	21	0.338645	part1	0.29516	0.222975	0.099942	0.045067	0	0.133763	0.043313	0.353357
ENST00000477949	ENSG00000077254	USP33	0.538448	1	21	0.338648	part1	0.220465	0.259041	0.134896	0.06325	0.152282	0.135117	0.072413	0.17141
ENST00000473377	ENSG00000143375	CGN	0.565758	1	20	0.338656	part1	0.129074	0.166417	0.026807	0.036614	0.037919	0.110818	0.080303	0.085545
ENST00000602473	ENSG00000137070	IL11RA	0.481799	1	20	0.338663	part1	0.946332	0.894874	0.909576	0.352845	0.531378	0.677689	0.533841	0.953012
ENST00000009589	ENSG00000008988	RPS20	0.415522	1	21	0.338693	part1	317.764	299.166	262.553	283.64	263.17	263.918	246.412	321.276
ENST00000377294	ENSG00000187626	ZKSCAN4	0.417594	1	21	0.338715	part1	2.85862	2.61049	2.61017	2.48575	2.05245	2.14398	2.47798	2.9704
ENST00000453177	ENSG00000236739	CLIC4P1	0.52212	1	21	0.33874	part1	8.96904	9.16966	4.07117	6.3429	2.64247	3.78367	7.39383	8.33882
ENST00000422457	ENSG00000236439	AC099336.2	0.38955	1	19	0.338754	part1	6.99067	6.85696	6.69073	6.9022	6.59292	5.61493	6.53763	6.78867
ENST00000464808	ENSG00000119943	PYROXD2	0.676833	1	21	0.338769	part1	0.127476	0.104694	0.102844	0.015945	0.053295	0	0.007536	0.144022
ENST00000372645	ENSG00000166681	BEX3	0.420938	1	21	0.338778	part1	17.7628	16.53	15.8077	15.4742	12.9741	13.9712	13.9004	18.139
ENST00000310799	ENSG00000174370	C11orf45	0.442814	1	21	0.338782	part1	0.643968	0.593754	0.49736	0.573069	0.462347	0.431164	0.427724	0.663013
ENST00000548404	ENSG00000257489	AC010203.1	0.529403	1	21	0.338795	part1	0.657314	0.572841	0.359438	0.322783	0.265589	0.216869	0.559874	0.709896
ENST00000563305	ENSG00000159720	ATP6V0D1	0.729651	1	26	0.338806	part2	4.10971	3.49974	4.085	0.054833	3.62606	3.61911	3.48728	4.52043
ENST00000357666	ENSG00000180257	ZNF816	0.811062	1	28	0.338815	part2	0.399277	0.365666	0.557754	0.007791	0.394858	0.022076	0.087124	0.413409
ENST00000527323	ENSG00000014216	CAPN1	0.649204	1	21	0.338836	part1	28.8369	26.0458	0	0	22.0646	0.53304	23.389	30.2229
ENST00000483538	ENSG00000068654	POLR1A	0.479466	1	20	0.338845	part1	0.09859	0.071282	0.046497	0.061117	0.057006	0.090276	0.060876	0.120987
ENST00000624339	ENSG00000279179	AL662907.2	0.467002	1	20	0.338852	part1	0.406004	0.44661	0.286355	0.201826	0.22905	0.302428	0.347729	0.345462
ENST00000580094	ENSG00000204177	BMS1P1	0.415305	1	20	0.338854	part1	1.45419	1.38166	1.43365	1.34454	1.13325	1.11232	1.01797	1.45555
ENST00000621982	ENSG00000230606	AC092683.1	0.576044	1	20	0.338865	part1	0.184823	0.223317	0.016898	0.102567	0.146944	0.110077	0.024856	0.137178
ENST00000507551	ENSG00000121067	SPOP	0.678356	1	28	0.338874	part2	0.315087	0.295688	0.323004	0.188832	0.212596	0.298841	0.224178	0.318931
ENST00000545067	ENSG00000216937	CCDC7	0.429342	1	20	0.338902	part1	0.166028	0.158342	0.12457	0.158757	0.096848	0.139153	0.131687	0.16543
ENST00000521889	ENSG00000213865	C8orf44	0.457741	1	21	0.338914	part1	1.35186	1.18377	1.0215	0.956752	1.01949	0.772911	0.954524	1.45307
ENST00000572594	ENSG00000262410	AC024361.1	0.540006	1	21	0.338915	part1	0.166534	0.139365	0.10622	0.060954	0.07655	0.08034	0.094418	0.185375
ENST00000334512	ENSG00000108175	ZMIZ1	0.402801	1	19	0.338945	part1	9.30182	8.28263	8.82053	8.4289	7.5477	7.94437	7.9464	9.85892
ENST00000591365	ENSG00000267121	AC008105.3	0.455341	1	21	0.338964	part1	2.15965	2.0533	2.02465	1.55981	1.26082	1.05425	1.72143	2.15827
ENST00000495531	ENSG00000220842	RPL21P16	0.413522	1	21	0.338969	part1	198.811	199.784	126.904	175.598	181.865	161.755	185.705	187.922
ENST00000489138	ENSG00000136247	ZDHHC4	0.801263	1	29	0.339029	part2	0.356562	0.31472	0.455979	0.040726	0.142128	0.242416	0.206993	0.380334
ENST00000599845	ENSG00000268916	CSAG3	0.413682	1	20	0.339118	part1	4.17525	3.83134	3.71611	3.97704	3.82895	3.80987	2.11798	4.3054
ENST00000548673	ENSG00000135127	BICDL1	0.645814	1	21	0.339123	part1	0.132122	0.10765	0.07481	0.081751	0.055002	0	0.002051	0.149727
ENST00000426712	ENSG00000168090	COPS6	0.484871	1	21	0.33914	part1	3.16362	3.41642	2.02748	2.45411	1.37709	1.55327	2.49843	2.74822
ENST00000616316	ENSG00000185201	IFITM2	0.676528	1	28	0.339154	part2	22.4678	18.8485	23.3121	15.9051	14.0474	22.1059	19.3195	24.9301
ENST00000476227	ENSG00000123607	TTC21B	0.628376	1	20	0.339164	part1	0.072347	0.099331	0.036818	0.014279	0.058898	0.002488	0.01361	0.041532
ENST00000463284	ENSG00000196683	TOMM7	0.424519	1	21	0.339167	part1	3.70133	3.38094	3.16023	2.8693	2.96936	2.84012	2.95465	3.83065
ENST00000488629	ENSG00000204120	GIGYF2	0.497316	1	21	0.339175	part1	0.330736	0.318433	0.118678	0.234762	0.22233	0.303043	0.106729	0.32585
ENST00000599944	ENSG00000267924	AC139769.2	0.399741	1	20	0.339182	part1	5.96079	5.37671	5.51611	5.09596	5.27956	5.31138	5.18637	6.23643
ENST00000448928	ENSG00000167528	ZNF641	0.569056	1	21	0.33919	part1	0.142585	0.159388	0.1133	0.04467	0.044056	0.081512	0.03473	0.118296
ENST00000427039	ENSG00000237461	AL359710.1	0.677456	1	19	0.33919	part1	0.014246	0.02336	0	0.010057	0	0	0.009892	0.004294
ENST00000363143	ENSG00000200013	RNU6-623P	0.483784	1	21	0.339199	part1	0.133789	0.112289	0.033688	0.111899	0.105311	0.10668	0.063183	0.148248
ENST00000338821	ENSG00000054793	ATP9A	0.486153	1	21	0.339203	part1	9.3181	8.98253	4.53128	7.88235	7.56728	4.55839	4.49608	9.16981
ENST00000508468	ENSG00000159202	UBE2Z	0.585421	1	21	0.339208	part1	0.545288	0.538234	0.309975	0.303415	0.174232	0.350721	0	0.523913
ENST00000513011	ENSG00000247828	TMEM161B-AS1	0.460514	1	21	0.339231	part1	1.0693	0.994151	0.804911	0.490867	0.572797	0.843412	0.980556	1.08857
ENST00000623083	ENSG00000279457	FO538757.1	0.414749	1	21	0.339241	part1	6.06104	5.91726	5.46495	4.11687	4.43844	5.63762	5.55328	5.88808
ENST00000632547	ENSG00000185040	SPDYE16	0.437922	1	21	0.339241	part1	0.10843	0.114035	0.087868	0.082976	0.095966	0.071379	0.071925	0.09706
ENST00000549416	ENSG00000110851	PRDM4	0.491021	1	20	0.339258	part1	1.06297	0.739275	0.843755	0.7382	0.725995	0.658179	0.281581	1.33087
ENST00000519943	ENSG00000169045	HNRNPH1	0.442599	1	21	0.339269	part1	14.0416	13.4339	12.5208	11.684	8.35246	9.08743	10.4782	13.9122
ENST00000552884	ENSG00000205323	SARNP	0.601455	1	21	0.339282	part1	10.1385	8.84439	7.05055	0	6.08216	6.66824	0	10.8992
ENST00000408900	ENSG00000138698	RAP1GDS1	0.406022	1	20	0.339288	part1	20.3335	20.1734	17.896	20.0524	15.5951	16.7302	17.3987	19.4228
ENST00000271690	ENSG00000143420	ENSA	0.457818	1	21	0.339291	part1	5.89499	6.13531	5.28759	4.06085	3.47558	3.34901	4.40291	5.34401
ENST00000596239	ENSG00000105197	TIMM50	0.48038	1	21	0.339364	part1	1.34082	1.38817	1.14887	0.721448	0.853647	0.954111	0.595541	1.22189
ENST00000532445	ENSG00000151503	NCAPD3	0.462255	1	19	0.339428	part1	1.18847	0.858345	0.693294	0.856345	0.972268	0.975518	0.575677	1.45449
ENST00000296215	ENSG00000163877	SNIP1	0.389309	1	19	0.339469	part1	5.08645	5.21461	4.42293	5.02249	5.03062	4.65052	4.37735	4.68241
ENST00000566895	ENSG00000140525	FANCI	0.470631	1	21	0.339475	part1	29.0406	29.7346	23.8573	9.70466	21.9572	18.4768	22.2262	26.7702
ENST00000458276	ENSG00000011198	ABHD5	0.882019	1	28	0.339481	part2	0.369088	0.574509	0.18828	0.210551	0.002564	0.00835	0.380263	0.143517
ENST00000494417	ENSG00000119392	GLE1	0.529779	1	21	0.339484	part1	2.00114	1.84564	0.547834	1.38505	1.49672	1.77893	0.023346	2.04777
ENST00000445228	ENSG00000185513	L3MBTL1	0.691804	1	21	0.339485	part1	0.200389	0.212536	0.112611	0	0	0	0.150309	0.177248
ENST00000528793	ENSG00000198055	GRK6	0.490755	1	20	0.33951	part1	11.0015	9.58183	10.0583	2.68526	8.75361	3.14681	8.98072	11.8206
ENST00000316948	ENSG00000160325	CACFD1	0.604452	1	21	0.339512	part1	0.772814	0.643801	0.620289	0	0.418102	0.158504	0.292596	0.859534
ENST00000437355	ENSG00000146733	PSPH	0.472965	1	21	0.339515	part1	0.109482	0.108531	0.068342	0.074394	0.069988	0.058066	0.088429	0.104353
ENST00000566639	ENSG00000261061	AC092718.4	0.406129	1	20	0.339531	part1	12.7186	13.6542	10.4338	10.8072	12.4872	10.7995	10.2479	11.0865
ENST00000424728	ENSG00000188738	FSIP2	0.601482	1	21	0.339531	part1	0.203415	0.204829	0.114526	0.0705	0.07275	0.069791	0.06931	0.190761
ENST00000547247	ENSG00000066117	SMARCD1	0.446568	1	19	0.339533	part1	1.71305	2.0139	1.27045	1.16958	1.05348	1.39928	1.35975	1.31825
ENST00000531658	ENSG00000110696	C11orf58	0.422718	1	21	0.339534	part1	1.81734	1.71073	1.38559	1.31394	1.54143	1.39172	1.67673	1.82428
ENST00000407275	ENSG00000144504	ANKMY1	0.579326	1	21	0.339537	part1	0.538833	0.548928	0.242282	0	0.321878	0.245858	0.342272	0.499103
ENST00000290541	ENSG00000159377	PSMB4	0.407161	1	21	0.33955	part1	214.929	198.998	196.929	172.931	171.267	190.096	190.42	219.055
ENST00000517601	ENSG00000147592	LACTB2	0.894565	1	21	0.339568	part1	0.084251	0.064023	0	0.028549	0	0	0.000682	0.099738
ENST00000229330	ENSG00000111727	HCFC2	0.422937	1	21	0.339574	part1	1.88066	1.87549	1.67011	1.67424	1.3901	1.26235	1.55961	1.78204
ENST00000569101	ENSG00000205336	ADGRG1	0.670257	1	21	0.339606	part1	0.020322	0.021438	0.008296	0.004763	0	0.016331	0	0.01798
ENST00000456286	ENSG00000204463	BAG6	0.46753	1	21	0.339624	part1	0.938863	0.913553	0.752317	0.65329	0.420368	0.489976	0.832332	0.911901
ENST00000524109	ENSG00000113013	HSPA9	0.419799	1	19	0.339631	part1	5.91069	6.33591	4.53703	4.71715	5.49554	4.07723	5.22581	5.15655
ENST00000601258	ENSG00000267855	NDUFA7	0.525134	1	20	0.339657	part1	2.34698	1.35134	1.54849	1.30208	1.3193	1.03961	1.03886	3.21144
ENST00000505765	ENSG00000121073	SLC35B1	0.463355	1	21	0.339663	part1	0.252854	0.235589	0.181903	0.110327	0.151685	0.202599	0.215544	0.255883
ENST00000242351	ENSG00000105939	ZC3HAV1	0.429574	1	21	0.339717	part1	16.2663	13.8765	13.725	12.8592	12.7473	12.1889	12.0611	17.739
ENST00000331222	ENSG00000182372	CLN8	0.530476	1	21	0.339721	part1	1.29514	1.34526	0.254739	0.746796	0.677368	0.767648	0.927698	1.17187
ENST00000379599	ENSG00000188811	NHLRC3	0.558722	1	19	0.339774	part1	1.41017	0.902292	0.912173	1.02559	0.717184	0.62289	0	1.83775
ENST00000520761	ENSG00000183137	CEP57L1	0.671634	1	21	0.339779	part1	4.2715	4.10347	0.143974	0	3.45883	0	2.54338	4.19634
ENST00000578473	ENSG00000161513	FDXR	0.769377	1	21	0.339795	part1	0.588637	0.591968	0.44349	0.021986	0.031687	0.022076	0	0.551623
ENST00000425076	ENSG00000228192	AL512353.1	0.49468	1	19	0.339806	part1	0.725433	0.658072	0.634354	0.737429	0.520062	0.288813	0	0.751237
ENST00000545621	ENSG00000256269	HMBS	0.565667	1	21	0.339809	part1	0.453225	0.40445	0.267453	0	0.111317	0.353395	0.291853	0.475988
ENST00000496942	ENSG00000188130	MAPK12	0.44942	1	19	0.339816	part1	0.733563	0.599576	0.796905	0.460036	0.368974	0.468464	0.550104	0.825467
ENST00000466244	ENSG00000124839	RAB17	0.452559	1	21	0.339841	part1	1.32875	1.38381	0.753746	1.15578	0.797481	1.12751	0.895014	1.19725
ENST00000317945	ENSG00000109881	CCDC34	0.420391	1	20	0.339844	part1	11.5369	10.6771	10.7128	8.23837	7.94007	9.23888	10.6748	11.7336
ENST00000368235	ENSG00000163382	NAXE	0.401227	1	20	0.339857	part1	52.008	47.9837	51.168	43.7346	42.2117	46.3051	44.9533	53.0371
ENST00000520838	ENSG00000253404	AC034243.1	0.678552	1	21	0.339865	part1	0.118915	0.114413	0.102307	0	0	0.063397	0	0.116461
ENST00000358389	ENSG00000088038	CNOT3	0.439981	1	21	0.339868	part1	6.27534	6.04541	4.23839	3.14725	5.7488	4.78159	5.5853	6.14319
ENST00000537218	ENSG00000139437	TCHP	0.508697	1	21	0.339885	part1	0.930176	0.900519	0.830917	0.508391	0.292927	0.583312	0.427513	0.905939
ENST00000533806	ENSG00000160948	VPS28	0.448355	1	21	0.339894	part1	2.63477	2.93219	2.14339	2.15195	1.82897	1.68578	1.72733	2.18468
ENST00000476095	ENSG00000160796	NBEAL2	0.50933	1	20	0.339896	part1	0.417421	0.467201	0.245947	0.087189	0.269022	0.361322	0.219515	0.343362
ENST00000492007	ENSG00000176261	ZBTB8OS	0.443846	1	21	0.339919	part1	0.711883	0.678726	0.58584	0.439265	0.492296	0.504746	0.601928	0.703565
ENST00000526453	ENSG00000255121	AP003392.4	0.417168	1	20	0.339949	part1	2.30357	2.06563	2.25882	1.64234	1.57987	1.95094	2.03508	2.40694
ENST00000542008	ENSG00000121417	ZNF211	0.489355	1	21	0.339951	part1	0.203384	0.205796	0.159635	0.077888	0.170344	0.066399	0.149933	0.188994
ENST00000464632	ENSG00000137074	APTX	0.569719	1	21	0.339965	part1	0.49062	0.475004	0.288395	0.120293	0.125627	0.205316	0.350235	0.477426
ENST00000490998	ENSG00000124357	NAGK	0.679812	1	29	0.339965	part2	0.276714	0.298133	0.202852	0.196205	0.230627	0.202485	0.319446	0.239001
ENST00000512851	ENSG00000170089	AC106795.1	0.467535	1	21	0.339971	part1	17.6119	16.9175	6.22887	6.3833	14.9442	15.2574	16.1847	17.2747
ENST00000547321	ENSG00000111596	CNOT2	0.566607	1	20	0.339986	part1	0.470513	0.339197	0.154419	0.052925	0.143026	0.461642	0.246459	0.574109
ENST00000415701	ENSG00000188647	PTAR1	0.555015	1	21	0.340035	part1	1.25126	1.37325	0.76638	0.68672	0.642774	0.288695	0.565639	1.05518
ENST00000568622	ENSG00000047578	KIAA0556	0.49738	1	21	0.34004	part1	0.242549	0.18781	0.161929	0.136707	0.132021	0.124578	0.165474	0.282836
ENST00000321990	ENSG00000176208	ATAD5	0.468509	1	21	0.340058	part1	5.74943	5.5808	4.01079	3.84588	3.60738	3.13836	4.5775	5.57687
ENST00000523421	ENSG00000168802	CHTF8	0.453027	1	19	0.340118	part1	0.454174	0.365688	0.439587	0.118876	0.303127	0.445578	0.304966	0.515379
ENST00000423477	ENSG00000225439	BOLA3-AS1	0.524155	1	20	0.34013	part1	0.4359	0.289181	0.247411	0.156719	0.334461	0.191549	0.233219	0.556386
ENST00000528054	ENSG00000213906	LTB4R2	0.427477	1	19	0.340133	part1	1.73546	1.86434	1.38434	1.12682	1.25385	1.75757	1.31082	1.50239
ENST00000452869	ENSG00000181544	FANCB	0.494734	1	21	0.340141	part1	8.21055	8.43715	0.588124	6.47654	6.34636	4.80845	6.43298	7.49089
ENST00000528814	ENSG00000147535	PLPP5	0.406255	1	19	0.340196	part1	2.84039	3.02935	2.19971	2.33742	2.54439	2.4257	2.69515	2.47943
ENST00000482299	ENSG00000189043	NDUFA4	0.409729	1	19	0.340238	part1	23.3499	20.782	21.1515	19.5045	22.8089	17.7959	17.607	24.496
ENST00000446284	ENSG00000119321	FKBP15	0.645377	1	27	0.340294	part2	7.14353	6.50081	7.16616	5.88148	6.46427	6.65507	6.42129	7.34779
ENST00000504380	ENSG00000196923	PDLIM7	0.475201	1	21	0.340306	part1	3.76336	3.00451	2.40876	1.88619	2.51686	2.94284	2.45821	4.29078
ENST00000472127	ENSG00000114857	NKTR	0.402401	1	19	0.340311	part1	1.20924	1.07018	1.12289	1.14158	1.03506	0.920364	1.05696	1.27382
ENST00000336125	ENSG00000185829	ARL17A	0.437714	1	21	0.340329	part1	3.73716	3.54623	3.525	2.59076	2.23389	2.4624	3.29403	3.69753
ENST00000379804	ENSG00000131828	PDHA1	0.477827	1	21	0.340332	part1	0.483606	0.508579	0.360163	0.207198	0.219782	0.359809	0.405799	0.428696
ENST00000380084	ENSG00000102054	RBBP7	0.435108	1	21	0.340363	part1	4.40201	4.15532	3.41242	2.89114	3.09563	3.33046	4.06122	4.37583
ENST00000607484	ENSG00000137288	UQCC2	0.392071	1	19	0.340369	part1	18.8193	16.9678	18.1103	16.6687	17.4114	16.7348	16.8065	19.5037
ENST00000461312	ENSG00000142687	KIAA0319L	0.491574	1	20	0.340411	part1	0.553162	0.628797	0.346207	0.404605	0.246619	0.226673	0.456479	0.442922
ENST00000480237	ENSG00000196668	LINC00173	0.637982	1	21	0.340416	part1	0.847946	0.642329	0.406303	0.247199	0.146751	0.158687	0.454449	1.00053
ENST00000473525	ENSG00000147140	NONO	0.465734	1	21	0.34042	part1	44.0254	45.0346	37.3519	8.28547	33.1729	34.4125	35.1342	40.2667
ENST00000520560	ENSG00000183808	RBM12B	0.412572	1	19	0.34043	part1	4.62369	4.9183	3.51584	4.8732	3.67795	3.50843	3.76261	4.03982
[truncated: 41,328 more rows]

## Sheet: Table S2
Table S2 41,578 periodic transcripts in HCT116 cells
Transcript_ID	Gene_ID	Gene_name	k3	n (sample number of the periodic peak)	r3/5	k5	Type_of_calculation	GSM3517726	GSM3517727	GSM3517728	GSM3517729	GSM3517730	GSM3517731	GSM3517732	GSM3517733
ENST00000613215	ENSG00000198856	OSTC	0.492942	1	20	0.300031	part1	2.85317	3.27263	0.952611	2.11383	2.03099	3.16655	1.51783	3.3837
ENST00000370784	ENSG00000156500	FAM122C	0.996508	1	21	0.300145	part1	0.208349	0.291664	0.002432	0	0	0	0	0.194049
ENST00000454781	ENSG00000177640	CASC2	0.615812	1	21	0.30018	part1	0.496948	0.436191	0.103417	0.284969	0.096893	0.331087	0.216392	0.722261
ENST00000369087	ENSG00000151923	TIAL1	0.51537	1	21	0.300326	part1	2.97026	3.16773	1.66864	1.97669	2.32494	2.2941	1.03571	3.75201
ENST00000573584	ENSG00000108559	NUP88	0.458851	1	21	0.300438	part1	12.1417	16.3098	8.52562	9.28212	8.75598	10.437	10.661	11.9618
ENST00000562350	ENSG00000103034	NDRG4	0.821501	1	28	0.300552	part2	0.479037	0.595425	0.441182	0.490697	0.000985	0.08485	0.618424	0.519297
ENST00000495641	ENSG00000165233	CARD19	0.528245	1	19	0.300614	part1	0.863215	1.15056	0.656613	0.878136	0.660599	0.123611	0.245383	0.857634
ENST00000461849	ENSG00000131051	RBM39	0.584376	1	21	0.300639	part1	1.27993	1.79442	0.414027	0.754958	0.645002	0.846296	0.367606	1.18291
ENST00000418767	ENSG00000148481	MINDY3	0.598588	1	21	0.300648	part1	0.913391	0.850778	0.237832	0.472453	0.295759	0.562287	0.468931	1.27381
ENST00000354586	ENSG00000198252	STYX	0.465447	1	21	0.300651	part1	4.65152	4.59555	4.09748	3.90743	3.66292	3.17619	2.92445	6.22433
ENST00000546443	ENSG00000012822	CALCOCO1	0.507077	1	19	0.300724	part1	0.271599	0.472909	0.125941	0.243776	0.261818	0.149828	0.096482	0.158543
ENST00000370895	ENSG00000259030	FPGT-TNNI3K	0.639709	1	20	0.300732	part1	0.075508	0.029853	0.011657	0.02602	0.070713	0.012885	0.02008	0.14562
ENST00000585332	ENSG00000105261	OVOL3	0.595139	1	19	0.300763	part1	0.085482	0.139448	0.041951	0.098598	0	0.05273	0	0.059187
ENST00000522919	ENSG00000198363	ASPH	0.458293	1	19	0.3008	part1	1.15012	1.1971	1.29122	0.967785	1.08692	0.383348	0.79009	1.47623
ENST00000532696	ENSG00000184014	DENND5A	0.456444	1	19	0.300884	part1	0.333105	0.30687	0.240048	0.435802	0.212189	0.279617	0.1506	0.467013
ENST00000404220	ENSG00000159110	IFNAR2	0.557112	1	21	0.300953	part1	1.32739	1.33891	0.980827	1.01695	1.02367	0.289674	0.19512	1.74423
ENST00000370500	ENSG00000137947	GTF2B	0.676029	1	29	0.301001	part2	37.0532	43.9502	38.0881	34.8763	23.9265	37.5224	39.8136	42.0965
ENST00000475762	ENSG00000108384	RAD51C	0.76405	1	28	0.301053	part2	1.05063	1.437	0.648349	0.851052	0.748473	0.191373	1.66118	1.00211
ENST00000532681	ENSG00000121680	PEX16	0.594327	1	21	0.301278	part1	3.21035	4.1735	2.76054	1.92631	0	1.74017	0.846268	3.27182
ENST00000561454	ENSG00000140262	TCF12	0.691657	1	19	0.301322	part1	0.108872	0.029091	0	0.128319	0.007034	0	0.025678	0.223252
ENST00000503804	ENSG00000145491	ROPN1L	0.613492	1	21	0.301331	part1	0.099507	0.102022	0.066959	0	0	0.079777	0.061247	0.128596
ENST00000429892	ENSG00000212694	LINC01089	0.728247	1	21	0.301361	part1	0.181049	0.272407	0	0	0.123075	0.0716	0.029472	0.147216
ENST00000490164	ENSG00000180628	PCGF5	0.473426	1	21	0.301637	part1	5.58208	6.17288	5.07139	3.77534	3.49655	4.31702	3.92305	6.75088
ENST00000553985	ENSG00000157306	ZFHX2-AS1	0.458425	1	19	0.301644	part1	0.843507	0.738416	0.681075	1.04909	0.646654	0.487599	0.43903	1.21434
ENST00000628308	ENSG00000179818	PCBP1-AS1	0.973594	1	30	0.301682	part2	0.029633	0.030078	0.04575	0	0	0.004052	0.005522	0.038415
ENST00000624833	ENSG00000280187	AC022107.1	0.426534	1	19	0.301707	part1	1.36347	1.80503	1.20592	1.48286	1.21253	1.16024	1.01429	1.3506
ENST00000490091	ENSG00000184787	UBE2G2	0.429777	1	19	0.301708	part1	0.959392	1.03264	0.634064	1.16421	0.765485	0.760662	0.89445	1.18774
ENST00000572174	ENSG00000129197	RPAIN	0.463706	1	21	0.301747	part1	2.13832	2.26223	2.03144	1.66067	1.14248	1.96089	1.40019	2.68582
ENST00000464802	ENSG00000230562	FAM133DP	0.445531	1	19	0.301901	part1	5.32894	5.03428	3.31706	3.27151	5.79144	4.58727	4.9998	7.28796
ENST00000299638	ENSG00000255529	POLR2M	0.428577	1	20	0.301919	part1	5.44703	5.94769	5.3368	5.64375	4.97745	4.81045	3.28607	6.64658
ENST00000492298	ENSG00000085978	ATG16L1	0.673914	1	20	0.301926	part1	0.191914	0.094789	0.054438	0.073562	0.11588	0.038795	0.02484	0.34883
ENST00000223023	ENSG00000106299	WASL	0.431916	1	21	0.301993	part1	7.92249	8.35042	7.75307	6.53841	5.99923	7.03106	7.18274	9.96102
ENST00000400345	ENSG00000049759	NEDD4L	0.598236	1	21	0.30202	part1	0.704233	0.952619	0.390573	0.528114	0.069753	0.428309	0.149136	0.674792
ENST00000520347	ENSG00000120963	ZNF706	0.541472	1	21	0.302061	part1	4.05269	4.20313	2.41978	2.47391	2.58901	2.12228	1.75651	5.16088
ENST00000577875	ENSG00000108424	KPNB1	0.540708	1	21	0.302105	part1	2.60672	2.57512	0.463211	2.48748	2.30179	1.09411	0.982604	3.44657
ENST00000356957	ENSG00000153066	TXNDC11	0.60057	1	19	0.302111	part1	0.029686	0.022398	0.007942	0	0.044204	0.0043	0.00884	0.046078
ENST00000574201	ENSG00000132522	GPS2	0.592035	1	21	0.302125	part1	0.847886	1.07729	0.387829	0.387572	0.371853	0.383756	0.402788	0.881132
ENST00000561307	ENSG00000104067	TJP1	0.598366	1	19	0.302129	part1	0.518797	0.46267	0.561455	0.36338	0.103142	0.003218	0.121308	0.735569
ENST00000425232	ENSG00000197603	C5orf42	0.600393	1	21	0.302216	part1	0.380876	0.642716	0.182339	0.155371	0.127861	0.183025	0.190146	0.236584
ENST00000482926	ENSG00000137413	TAF8	0.695895	1	19	0.302319	part1	0.083237	0.160843	0.02273	0.015885	0.034733	0	0.046926	0.031148
ENST00000569957	ENSG00000169592	INO80E	0.522082	1	20	0.302391	part1	1.43264	2.01242	0.774655	1.3738	0.859751	0.987469	0.341174	1.29255
ENST00000506261	ENSG00000174796	THAP6	0.580263	1	19	0.302423	part1	0.081073	0.10814	0	0.101512	0.060531	0	0.031801	0.078765
ENST00000612926	ENSG00000278540	ACACA	0.491535	1	19	0.302434	part1	0.172327	0.143547	0.226283	0.09981	0.108261	0.08196	0.073009	0.253827
ENST00000427108	ENSG00000237877	LINC01473	1	1	21	0.302475	part1	0.038427	0.04074	0	0	0	0	0	0.047775
ENST00000481512	ENSG00000160209	PDXK	0.587946	1	19	0.302516	part1	0.024737	0.029778	0.019949	0.007828	0.029461	0	0	0.027156
ENST00000536282	ENSG00000173264	GPR137	0.68496	1	21	0.302537	part1	0.982782	0.789109	0	0.395103	0	0.432374	0.666574	1.47648
ENST00000395837	ENSG00000170315	UBB	0.452473	1	21	0.302564	part1	3.67383	4.61373	1.72891	3.5973	3.32202	2.77429	3.27048	3.85466
ENST00000589076	ENSG00000141646	SMAD4	0.819122	1	20	0.302567	part1	0.038911	0.0673	0	0.028376	0	0	0	0.022292
ENST00000607663	ENSG00000172650	AGAP5	0.555216	1	19	0.302621	part1	0.217284	0.307849	0	0.1481	0.257359	0.117529	0.052127	0.192774
ENST00000260453	ENSG00000138587	MNS1	0.582274	1	20	0.302712	part1	0.212514	0.358278	0.063799	0.098054	0.083158	0.0842	0.174358	0.131141
ENST00000636722	ENSG00000149084	HSD17B12	0.803959	1	20	0.302902	part1	0.041988	0.028914	0.033777	0	0	0	0	0.067617
ENST00000562695	ENSG00000185716	MOSMO	0.490092	1	21	0.302989	part1	3.4171	4.25667	2.87889	3.41288	2.60947	1.53557	1.29705	3.60407
ENST00000514482	ENSG00000109536	FRG1	0.585768	1	21	0.303096	part1	1.48466	1.46531	1.18249	0.664366	0.931168	0.197288	0.488507	1.94823
ENST00000594384	ENSG00000198131	ZNF544	0.674165	1	21	0.303104	part1	0.192996	0.130236	0.085793	0.071646	0.011541	0.015573	0.123141	0.313399
ENST00000528366	ENSG00000255521	AL356215.1	0.523669	1	21	0.303195	part1	0.551302	0.80523	0.426911	0.319812	0.37846	0.321636	0.20703	0.461676
ENST00000552014	ENSG00000089060	SLC8B1	0.699414	1	21	0.303212	part1	1.60375	2.15862	0.639378	0.928652	0	0.705061	0	1.52673
ENST00000562027	ENSG00000260447	AC009065.3	0.554509	1	20	0.303371	part1	0.154585	0.190978	0.07774	0.120531	0.163481	0	0.047545	0.163894
ENST00000494323	ENSG00000132300	PTCD3	1	1	27	0.303421	part2	0.869048	1.99501	0	0	0	0	0.546504	0
ENST00000569190	ENSG00000103540	CCP110	0.480734	1	20	0.30343	part1	0.245048	0.285318	0.211664	0.217812	0.144477	0.048083	0.250178	0.277126
ENST00000519292	ENSG00000104626	ERI1	0.48291	1	21	0.303431	part1	14.9897	16.2683	0	12.7075	11.5387	14.2325	14.4182	18.1425
ENST00000362493	ENSG00000199363	RF00092	0.730835	1	21	0.30349	part1	0.880531	1.18199	0.060729	0.732592	0.178444	0.042266	0.054496	0.838737
ENST00000532711	ENSG00000149269	PAK1	0.737059	1	21	0.303618	part1	0.338423	0.578341	0.029157	0.130517	0.1334	0	0.104528	0.197769
ENST00000517234	ENSG00000253043	RNU7-181P	0.795324	1	21	0.30362	part1	0.35729	0.614345	0	0.15589	0.146924	0	0	0.205033
ENST00000528762	ENSG00000139618	BRCA2	1	1	21	0.303695	part1	0.116564	0.212734	0	0	0	0	0	0.054421
ENST00000432472	ENSG00000225447	RPS15AP10	0.499606	1	20	0.303699	part1	0.999747	0.88292	0.973854	0.796446	0.841158	0.008611	0.67693	1.40914
ENST00000471214	ENSG00000132676	DAP3	0.443038	1	21	0.303709	part1	2.18781	2.221	1.65047	1.64524	2.06238	1.80339	1.89441	2.79473
ENST00000315367	ENSG00000175895	PLEKHF2	0.488809	1	21	0.303723	part1	3.67518	3.82779	2.16212	2.52468	2.62673	2.80399	2.53689	4.59739
ENST00000368874	ENSG00000143393	PI4KB	0.594764	1	21	0.303773	part1	4.88452	5.83909	3.13703	3.10774	3.48358	0.566383	0.660782	5.35579
ENST00000544032	ENSG00000213782	DDX47	0.646758	1	21	0.303843	part1	2.21014	2.37821	0.299078	1.22848	0.497033	0.833575	1.11464	2.68552
ENST00000622285	ENSG00000274210	RF00003	0.643696	1	20	0.303858	part1	0.671709	0.502646	0.206567	0.524741	0.084593	0.123083	0.284595	1.03615
ENST00000546332	ENSG00000102048	ASB9	0.781432	1	20	0.303874	part1	0.555032	0.766759	0.000264	0.510588	0	0	0	0.504629
ENST00000633579	ENSG00000272693	AC073107.1	0.686985	1	26	0.303964	part2	0.092182	0.14396	0.06311	0.087243	0.086447	0.045197	0.114122	0.067024
ENST00000417000	ENSG00000230047	AC017104.2	0.832374	1	21	0.304036	part1	0.410166	0.804199	0	0.059632	0.129989	0	0.082039	0.134606
ENST00000369278	ENSG00000014123	UFL1	0.438722	1	21	0.304036	part1	8.02452	10.189	6.52811	7.06579	5.55604	7.13166	7.48452	8.1797
ENST00000444719	ENSG00000105983	LMBR1	0.939026	1	21	0.304049	part1	0.009784	0.00811	0.002083	0	0	0	0	0.014185
ENST00000286648	ENSG00000156136	DCK	0.536338	1	21	0.304119	part1	9.18062	10.5469	3.89467	4.68943	4.63612	6.22963	6.64712	10.46
ENST00000432615	ENSG00000146918	NCAPG2	0.555613	1	20	0.304133	part1	3.01484	2.36927	0.460365	0.463334	2.00152	2.79439	2.2088	4.5287
ENST00000395526	ENSG00000188611	ASAH2	0.488039	1	21	0.304289	part1	0.686176	0.690195	0.462471	0.127556	0.4774	0.655074	0.642944	0.878542
ENST00000259008	ENSG00000136492	BRIP1	0.480659	1	21	0.304349	part1	3.79343	4.3727	3.75689	3.03287	1.83338	2.73419	2.10974	4.29784
ENST00000498737	ENSG00000184983	NDUFA6	0.667408	1	19	0.30435	part1	1.03766	1.06782	0.190139	1.2306	0.112885	0.085721	0.079643	1.30386
ENST00000470173	ENSG00000163930	BAP1	0.5588	1	20	0.304365	part1	0.71152	0.602107	0.374311	0.62731	0.270236	0.565427	0.008386	1.02399
ENST00000512733	ENSG00000163291	PAQR3	0.603325	1	21	0.304453	part1	1.02538	1.22487	0.657903	0.497405	0.49442	0.279873	0.284706	1.1176
ENST00000556486	ENSG00000092108	SCFD1	0.54053	1	21	0.304485	part1	3.02481	2.15419	1.54016	1.96728	2.06124	1.36971	1.50596	4.75509
ENST00000444853	ENSG00000225195	AC078962.1	1	1	27	0.304576	part2	0.041818	0.095381	0	0	0	0	0.010791	0
ENST00000491150	ENSG00000075790	BCAP29	0.575868	1	21	0.304595	part1	6.46315	6.27936	4.01451	2.91261	2.19642	3.17345	3.3308	8.4762
ENST00000482299	ENSG00000189043	NDUFA4	0.586656	1	21	0.304603	part1	2.88751	2.95962	1.07307	1.72465	1.97787	0.725581	1.17784	3.63236
ENST00000231512	ENSG00000113583	C5orf15	0.444232	1	21	0.304647	part1	19.2956	18.5043	16.5964	15.5081	14.4698	17.1916	15.4741	25.5375
ENST00000610119	ENSG00000272755	AC245297.2	0.59827	1	20	0.304702	part1	0.145704	0.134286	0.145237	0.050483	0.057664	0.034995	0.032649	0.198096
ENST00000403865	ENSG00000237263	MAPK6PS3	0.773003	1	29	0.304733	part2	0.043358	0.052853	0.049686	0.005043	0.020523	0.043792	0.04432	0.045971
ENST00000322748	ENSG00000154957	ZNF18	0.593491	1	21	0.304761	part1	0.148264	0.133109	0.063244	0.060555	0.04657	0.100558	0.062225	0.205019
ENST00000410022	ENSG00000169599	NFU1	0.458709	1	21	0.304789	part1	10.6306	13.7495	6.54568	10.0573	9.33573	8.80505	6.41389	10.4983
ENST00000535992	ENSG00000087494	PTHLH	0.834969	1	21	0.304801	part1	0.290015	0.160747	2.3e-05	0.083365	0.081813	0.022841	0	0.500628
ENST00000478998	ENSG00000144821	MYH15	0.668352	1	27	0.304826	part2	7.09058	7.5817	9.01494	5.54688	5.96445	7.26861	5.57032	8.58868
ENST00000537983	ENSG00000169246	NPIPB3	0.51515	1	19	0.30491	part1	0.879925	0.632311	0.348148	1.2262	0.452761	0.350233	0.338676	1.37352
ENST00000461993	ENSG00000131236	CAP1	0.487636	1	20	0.304942	part1	0.456722	0.636903	0.196661	0.372872	0.298544	0.408997	0.296503	0.404008
ENST00000359864	ENSG00000197905	TEAD4	0.441819	1	20	0.305022	part1	7.56476	8.01472	2.57315	6.35817	7.45976	7.08284	7.85852	9.22116
ENST00000440778	ENSG00000223745	CCDC18-AS1	0.64026	1	20	0.305049	part1	0.219293	0.318917	0.093501	0.192158	0.118198	0	0	0.180568
ENST00000546212	ENSG00000169016	E2F6	0.62357	1	19	0.305059	part1	2.75593	2.71737	3.33625	1.02163	0.449799	0.323854	0.321997	3.56069
ENST00000320756	ENSG00000111196	MAGOHB	0.399295	1	19	0.305127	part1	3.15712	3.79411	3.0582	2.95015	3.02079	3.6927	2.84403	3.39559
ENST00000379982	ENSG00000164292	RHOBTB3	0.464722	1	21	0.305131	part1	13.5046	13.2748	9.22094	10.0857	9.08569	12.0007	10.5848	17.4789
ENST00000309983	ENSG00000137364	TPMT	0.424766	1	21	0.305136	part1	6.32372	6.72944	5.44916	5.49933	5.03848	5.98481	6.09363	7.67099
ENST00000577783	ENSG00000167280	ENGASE	0.471353	1	21	0.305335	part1	0.677967	0.700915	0.428462	0.586815	0.672971	0.572511	0.229427	0.841424
ENST00000507079	ENSG00000109320	NFKB1	0.827198	1	20	0.305353	part1	0.940582	1.86235	0.000436	0.042756	0.546997	0	0.053267	0.277282
ENST00000411373	ENSG00000223305	RN7SKP30	0.671195	1	20	0.305384	part1	0.5949	0.348722	0	0.203492	0.249419	0.390519	0.110828	1.00432
ENST00000466564	ENSG00000005810	MYCBP2	0.557569	1	19	0.305418	part1	0.164396	0.247252	0.001344	0.203362	0.084112	0.06531	0.072906	0.126518
ENST00000469827	ENSG00000168291	PDHB	0.994499	1	21	0.305616	part1	0.187049	0.30435	0.000343	0.000942	0.000218	0.001314	0.000568	0.120541
ENST00000569187	ENSG00000103121	CMC2	0.486361	1	19	0.305642	part1	1.08902	1.44642	0.733404	0.760704	0.211496	0.616658	1.4405	1.0275
ENST00000454638	ENSG00000226688	ENTPD1-AS1	0.679845	1	21	0.305656	part1	0.040975	0.05027	0	0.025068	0.011547	0	0.026468	0.042711
ENST00000343823	ENSG00000129691	ASH2L	0.420736	1	19	0.305671	part1	8.19285	8.51389	7.47605	6.4719	9.03273	7.79053	6.13037	10.096
ENST00000490300	ENSG00000101997	CCDC22	0.675244	1	20	0.305881	part1	0.140676	0.242038	0.04249	0.039275	0.021897	0.001647	0.115832	0.077091
ENST00000533455	ENSG00000164733	CTSB	0.998337	1	21	0.305924	part1	61.4792	51.7837	0	0.108353	0	0.226483	0	87.699
ENST00000466521	ENSG00000102882	MAPK3	0.844891	1	21	0.305935	part1	1.36385	1.22961	0	0.538651	0.088106	0.139962	0.051679	1.86441
ENST00000381007	ENSG00000197860	SGTB	0.450915	1	19	0.305955	part1	2.64202	2.2271	2.30136	2.01264	1.93444	2.28378	1.98303	3.76611
ENST00000560394	ENSG00000157470	FAM81A	1	1	27	0.305993	part2	0.053188	0	0.033165	0	0	0	0	0.120533
ENST00000407967	ENSG00000135119	RNFT2	0.965972	1	21	0.306117	part1	0.408592	0.302469	0	0	0	0	0.047015	0.623598
ENST00000613552	ENSG00000275835	TUBGCP5	0.731559	1	27	0.306139	part2	0.399601	0.401791	0.457987	0.234188	0.413632	0.117914	0.323615	0.503799
ENST00000603475	ENSG00000156345	CDK20	0.739482	1	26	0.306189	part2	0.147474	0.118541	0.14586	0.032038	0.14748	0.081496	0.113484	0.215529
ENST00000553550	ENSG00000100462	PRMT5	0.48469	1	19	0.306244	part1	0.444521	0.382843	0.404882	0.362034	0.413779	0.236478	0.125946	0.62406
ENST00000270190	ENSG00000142197	DOPEY2	0.458658	1	20	0.306264	part1	1.46149	1.90533	1.18125	1.45415	1.15818	1.3311	0.507454	1.40508
ENST00000563419	ENSG00000159593	NAE1	0.684308	1	20	0.30628	part1	0.895519	1.57445	0.061758	0.538195	0.390133	0.136369	0.22236	0.453782
ENST00000557205	ENSG00000119723	COQ6	0.81532	1	21	0.30634	part1	0.344428	0.370478	0	0	0	0	0.254652	0.409327
ENST00000625713	ENSG00000281357	ARRDC3-AS1	0.636183	1	21	0.306434	part1	0.428533	0.513064	0.061864	0.198936	0.217581	0.086384	0.234918	0.456756
ENST00000330334	ENSG00000184508	HDDC3	0.761562	1	21	0.306444	part1	2.40535	3.38002	0	1.0173	0.49876	0	0.941425	2.06376
ENST00000464184	ENSG00000102078	SLC25A14	0.917168	1	21	0.30646	part1	0.388419	0.610114	0.01915	0.047957	0.036925	0	0.010425	0.268806
ENST00000466111	ENSG00000136717	BIN1	0.611231	1	21	0.30649	part1	1.83989	1.8084	1.24439	0.960997	0.880901	0.386235	0.345648	2.35471
ENST00000523146	ENSG00000120963	ZNF706	0.5151	1	21	0.306525	part1	0.708656	0.936373	0.461801	0.567465	0.401108	0.31471	0.431181	0.666777
ENST00000295414	ENSG00000163249	CCNYL1	0.45681	1	21	0.30653	part1	5.37984	5.45676	4.57688	4.7862	2.89291	4.71692	3.8965	6.71408
ENST00000354618	ENSG00000054118	THRAP3	0.408921	1	20	0.306542	part1	66.0619	78.7547	62.3807	60.4248	56.036	63.4649	69.2004	70.6902
ENST00000462480	ENSG00000169194	IL13	1	1	21	0.306589	part1	0.076939	0.064384	0	0	0	0	0	0.109529
ENST00000358151	ENSG00000173258	ZNF483	0.688648	1	21	0.306608	part1	0.215837	0.266329	0.020495	0.05756	0.16544	0.068652	0.006079	0.221685
ENST00000514284	ENSG00000113369	ARRDC3	0.551541	1	19	0.306799	part1	0.49211	0.490948	0	0.383259	0.510071	0.410816	0	0.620854
ENST00000615746	ENSG00000166323	C11orf65	0.671777	1	26	0.306828	part2	0.404	0.399939	0.466492	0.128045	0.420156	0.397001	0.151462	0.512661
ENST00000556758	ENSG00000066629	EML1	0.693054	1	21	0.306851	part1	0.128998	0.145341	0.044914	0.073787	0.035123	0.032319	0	0.145954
ENST00000262051	ENSG00000110911	SLC11A2	0.674115	1	21	0.30689	part1	0.358468	0.321256	0.008807	0.076007	0.186375	0.284418	0.009017	0.488241
ENST00000605021	ENSG00000271401	AC010680.5	0.697393	1	20	0.306923	part1	0.256971	0.151795	0	0.082686	0.068861	0.186574	0.025127	0.428382
ENST00000613102	ENSG00000278311	GGNBP2	0.40307	1	20	0.306931	part1	24.0096	26.5763	21.7361	22.9572	22.4195	25.4142	23.3205	27.6387
ENST00000326674	ENSG00000110536	PTPMT1	0.399022	1	19	0.306981	part1	24.8605	28.1315	23.7955	21.9551	23.2316	26.5306	26.4591	27.9918
ENST00000414423	ENSG00000162923	WDR26	0.4081	1	19	0.307006	part1	15.6915	16.4997	15.6393	14.761	11.7222	15.9297	16.0787	18.9201
ENST00000368468	ENSG00000111885	MAN1A1	0.413158	1	21	0.307009	part1	27.059	30.9538	26.8637	25.0546	22.68	24.6705	25.9199	30.1245
ENST00000378720	ENSG00000139684	ESD	0.424807	1	21	0.307015	part1	47.0711	55.0236	30.6177	41.5788	46.5788	45.2883	43.5313	51.2239
ENST00000591648	ENSG00000134779	TPGS2	0.65027	1	20	0.307086	part1	0.102578	0.175721	0.037141	0.081857	0.04628	0.009569	0.004752	0.055638
ENST00000542761	ENSG00000111679	PTPN6	0.528028	1	21	0.307088	part1	1.39508	1.47252	1.37314	0.445505	1.1533	0.684866	0.403745	1.67522
ENST00000247655	ENSG00000127184	COX7C	0.411014	1	20	0.307183	part1	68.0295	78.5055	58.5601	64.7796	64.5018	70.9638	58.551	74.9272
ENST00000493898	ENSG00000118495	PLAGL1	0.492364	1	21	0.307216	part1	0.611297	0.763679	0.251423	0.519742	0.499775	0.171051	0.60942	0.614721
ENST00000374632	ENSG00000133216	EPHB2	0.592057	1	21	0.307284	part1	3.65906	3.09511	1.90216	2.16614	1.06011	1.4852	1.59108	5.15349
ENST00000610061	ENSG00000272871	AL159169.2	0.491737	1	21	0.307293	part1	0.441885	0.473141	0.384549	0.234144	0.277407	0.289419	0.3007	0.522867
ENST00000524911	ENSG00000137501	SYTL2	0.533362	1	21	0.307307	part1	1.21013	1.11969	0.75423	0.703408	0.56443	0.391065	1.032	1.60793
ENST00000392124	ENSG00000167645	YIF1B	0.505696	1	19	0.307323	part1	1.03001	0.955757	1.13118	0.928918	0.417544	0.000421	0.797899	1.36569
ENST00000555566	ENSG00000100813	ACIN1	0.552728	1	19	0.307352	part1	0.558534	0.729121	0.165984	0.007177	0.183604	0.655692	0.457995	0.529493
ENST00000524717	ENSG00000184384	MAML2	0.511817	1	21	0.307369	part1	0.776925	0.950017	0.347978	0.464324	0.466446	0.645479	0.486627	0.800622
ENST00000571127	ENSG00000006047	YBX2	0.932535	1	21	0.307407	part1	0.157622	0.062479	0	0	0	0	0.037088	0.292546
ENST00000558938	ENSG00000259204	AC073964.1	0.606433	1	20	0.307427	part1	0.13582	0.105382	0	0.118996	0.088979	0.07868	0	0.200494
ENST00000581788	ENSG00000265194	AL359922.2	0.455667	1	21	0.307431	part1	2.64313	2.86465	2.10608	1.9429	2.09749	2.01763	2.10618	3.08958
ENST00000392499	ENSG00000213139	CRYGS	0.682837	1	20	0.307436	part1	0.083055	0.093267	0	0	0.035267	0	0.090167	0.093732
ENST00000582666	ENSG00000133313	CNDP2	0.649336	1	20	0.307442	part1	0.326575	0.200385	0.050009	0.126875	0.101913	0.226726	0.068067	0.535174
ENST00000464753	ENSG00000122033	MTIF3	0.591871	1	21	0.307464	part1	1.3204	1.17829	0.813101	0.370529	0.964012	0.333898	0.47968	1.7957
ENST00000558168	ENSG00000259547	CYCSP2	1	1	27	0.307491	part2	0.129096	0.29064	0	0	0	0	0.254039	0
ENST00000359832	ENSG00000241468	ATP5MF	0.425966	1	21	0.307584	part1	9.72903	9.79077	8.93801	7.04511	9.5882	9.30862	7.74537	12.1106
ENST00000573751	ENSG00000141497	ZMYND15	0.658664	1	19	0.307597	part1	0.044058	0.095361	0	0	0.002432	0.071743	0	0.003714
ENST00000331327	ENSG00000185129	PURA	0.420298	1	20	0.307598	part1	1.92123	2.00476	1.3932	1.7656	1.5735	1.91729	1.96503	2.31982
ENST00000288986	ENSG00000158092	NCK1	0.453521	1	19	0.30766	part1	2.6732	2.64071	2.43105	2.90744	1.74181	1.04452	2.34484	3.37481
ENST00000350941	ENSG00000122507	BBS9	0.761827	1	20	0.307801	part1	0.386617	0.743335	0.103061	0	0	0	0.289596	0.126011
ENST00000464278	ENSG00000078114	NEBL	0.67669	1	21	0.307842	part1	0.390501	0.418009	0.105042	0.090492	0.13211	0.025336	0.253042	0.4599
ENST00000548821	ENSG00000089154	GCN1	0.669779	1	21	0.307988	part1	0.228544	0.253353	0.003305	0.00263	0.161949	0.195467	0.002456	0.260059
ENST00000367815	ENSG00000143153	ATP1B1	0.468697	1	21	0.308007	part1	21.5716	27.023	18.7833	16.5475	15.5777	16.8144	11.668	21.4414
ENST00000489790	ENSG00000130349	C6orf203	0.440369	1	20	0.308034	part1	1.67217	2.02318	1.64591	1.44844	0.721781	1.39191	1.69054	1.73308
ENST00000548930	ENSG00000139624	CERS5	0.629393	1	19	0.308048	part1	0.405886	0.213997	0.138856	0.241525	0.038415	0.283281	0.073715	0.697624
ENST00000537889	ENSG00000183458	AC138932.1	0.44287	1	19	0.308146	part1	0.162166	0.168855	0.168701	0.166039	0.140436	0.104876	0.08186	0.195142
ENST00000525478	ENSG00000149577	SIDT2	0.729221	1	26	0.308193	part2	0.320431	0.217085	0.35741	0.074424	0.296028	0.222753	0.20051	0.502092
ENST00000562609	ENSG00000077235	GTF3C1	0.415106	1	19	0.308228	part1	0.469733	0.510303	0.46194	0.493632	0.319938	0.380797	0.490876	0.543844
ENST00000643565	ENSG00000197102	DYNC1H1	0.484801	1	20	0.308237	part1	0.089183	0.120848	0.070023	0.06337	0.053614	0.034333	0.086028	0.079202
ENST00000431724	ENSG00000165121	AL353743.1	0.716715	1	20	0.30824	part1	0.779544	0.39742	0.293891	0.495688	0	0.209989	0	1.35195
ENST00000579878	ENSG00000108651	UTP6	0.469694	1	19	0.308295	part1	0.261886	0.20841	0.26108	0.239362	0.197193	0.155964	0.105374	0.37907
ENST00000536769	ENSG00000150991	UBC	0.512906	1	20	0.308328	part1	4.91718	3.35023	2.89999	3.17618	3.43973	2.42087	3.20842	7.68038
ENST00000545897	ENSG00000158882	TOMM40L	0.463195	1	19	0.308388	part1	0.054733	0.059087	0.008651	0.059724	0.04431	0.053116	0.039769	0.063561
ENST00000591351	ENSG00000129968	ABHD17A	0.659944	1	21	0.30844	part1	0.480563	0.638668	0.178535	0.241869	0.227696	0	0.154679	0.438713
ENST00000473843	ENSG00000127603	MACF1	0.605321	1	19	0.308448	part1	9.7198	9.60188	0.640705	2.22658	7.04282	10.007	0.629106	12.1902
ENST00000452724	ENSG00000085982	USP40	0.714848	1	20	0.308534	part1	0.209807	0.052963	0.141443	0.040166	0.050553	0.001448	0.037606	0.417143
ENST00000530587	ENSG00000135365	PHF21A	0.53242	1	19	0.308607	part1	0.654217	0.3452	0.741764	0.314053	0.303764	0.30083	0.20124	1.12039
ENST00000521925	ENSG00000123643	SLC36A1	0.526573	1	21	0.308622	part1	2.41796	2.77484	0.514509	2.41336	2.2579	0.225138	1.63298	2.64182
ENST00000354480	ENSG00000102317	RBM3	0.503492	1	20	0.308639	part1	18.8958	24.4388	14.328	8.39692	9.33009	9.67159	18.6471	17.8882
ENST00000340623	ENSG00000187699	C2orf88	0.556816	1	21	0.308658	part1	0.738996	0.702815	0.676224	0.543789	0	0.685531	0	0.952312
ENST00000491487	ENSG00000148337	CIZ1	0.475006	1	20	0.308736	part1	0.670358	0.640768	0.424752	0.64961	0.456192	0.584659	0.284473	0.860069
ENST00000549893	ENSG00000235162	C12orf75	0.768514	1	20	0.308759	part1	1.13497	2.12159	0.051898	1.03309	0	0	0.022211	0.419249
ENST00000515283	ENSG00000111271	ACAD10	0.876501	1	19	0.308785	part1	0.104481	0.227885	0.002333	0.017501	0	0.000624	0.027203	0.005896
ENST00000466218	ENSG00000183605	SFXN4	0.439841	1	21	0.308825	part1	3.7227	3.68014	2.32119	3.67571	3.41901	2.6216	3.31422	4.65146
ENST00000312814	ENSG00000146802	TMEM168	0.454341	1	19	0.308866	part1	1.28889	1.2182	1.21971	1.27949	1.04621	0.401796	1.06438	1.66579
ENST00000489147	ENSG00000198130	HIBCH	0.447245	1	19	0.308959	part1	0.225838	0.297292	0.152299	0.155211	0.279115	0.189828	0.126832	0.207735
ENST00000320560	ENSG00000177119	ANO6	0.408849	1	19	0.309017	part1	10.2305	10.7602	9.43232	10.2681	8.18784	10.2916	9.68875	12.1159
ENST00000401000	ENSG00000163125	RPRD2	0.484922	1	21	0.309047	part1	2.05637	2.34749	1.29892	1.31005	1.58516	1.50689	1.36658	2.24995
ENST00000465421	ENSG00000160584	SIK3	0.42092	1	19	0.309141	part1	1.29558	1.64813	1.05103	1.14434	1.19995	1.47151	0.898656	1.2471
ENST00000533155	ENSG00000151503	NCAPD3	0.583797	1	21	0.309183	part1	0.321142	0.300664	0	0.27543	0.115256	0.136741	0.213003	0.416774
ENST00000601906	ENSG00000269570	AP001350.1	0.656093	1	19	0.309237	part1	0.472899	0.109228	0.31904	0.087875	0.246679	0.085023	0.062921	0.947016
ENST00000550338	ENSG00000004455	AK2	0.570224	1	20	0.309279	part1	2.76766	1.68506	1.27096	1.19714	1.76704	0.971231	1.5382	4.49592
ENST00000304058	ENSG00000169570	DTWD2	0.417293	1	19	0.309404	part1	0.533432	0.66605	0.445836	0.412795	0.601395	0.426251	0.521058	0.524481
ENST00000563037	ENSG00000067365	METTL22	0.648414	1	19	0.309416	part1	0.249873	0.105511	0.259571	0.082536	0.034822	0.060896	0	0.452078
ENST00000496810	ENSG00000101203	COL20A1	1	1	21	0.309501	part1	0.112293	0.196706	0	0	0	0	0	0.05372
ENST00000529206	ENSG00000100697	DICER1	0.91837	1	29	0.309557	part2	0.093266	0.051037	0.161863	0.009598	0.023899	0.009295	0.018377	0.156886
ENST00000522261	ENSG00000164941	INTS8	0.858653	1	28	0.309575	part2	0.136028	0.267856	0.004033	0.117658	1.8e-05	6.4e-05	0.271908	0.035418
ENST00000567990	ENSG00000102908	NFAT5	0.549206	1	21	0.309602	part1	0.533222	0.64604	0.176967	0.366273	0.29849	0.215242	0.356615	0.54292
ENST00000339746	ENSG00000135299	ANKRD6	0.516998	1	19	0.309617	part1	0.270855	0.403356	0.172358	0.173582	0	0.211225	0.260024	0.200497
ENST00000570455	ENSG00000198920	KIAA0753	0.831515	1	20	0.309828	part1	0.209158	0.121493	0.000707	0.000479	0.000515	0.133361	0.001705	0.344326
ENST00000539953	ENSG00000111319	SCNN1A	0.485683	1	20	0.30997	part1	0.924916	1.19246	0.739132	0.4814	0.900393	0.525988	0.512783	0.866412
ENST00000591628	ENSG00000267160	AC091152.2	0.740481	1	27	0.310056	part2	0.14029	0.057393	0.162854	0.075054	0.049413	0.121654	0.08703	0.254684
ENST00000392995	ENSG00000170836	PPM1D	0.623056	1	21	0.310203	part1	6.95109	7.8693	0.280436	0.17953	0.092806	6.8023	6.20169	7.58773
ENST00000439362	ENSG00000172965	MIR4435-2HG	0.893608	1	28	0.310204	part2	0.341802	0.597343	0.052325	0	0.178504	0	0.345205	0.162617
ENST00000261854	ENSG00000138600	SPPL2A	0.437319	1	21	0.310252	part1	3.78583	4.44534	3.40445	3.04988	2.58044	3.60307	3.06243	3.97117
ENST00000424842	ENSG00000151208	DLG5	0.694973	1	26.5	0.310266	part2	10.4498	12.0667	0	9.60749	10.4971	0	12.1264	11.1634
ENST00000453718	ENSG00000165238	WNK2	0.61419	1	19	0.31028	part1	0.24001	0.426262	0	0.039796	0.396867	0	0.049173	0.107155
ENST00000581037	ENSG00000108578	BLMH	0.600741	1	20	0.310341	part1	0.071808	0.118303	0.001311	0.036795	0.037271	0.046088	0.032249	0.041173
ENST00000412731	ENSG00000128708	HAT1	0.490995	1	21	0.310356	part1	0.803244	0.789751	0.67866	0.555117	0.596948	0.21745	0.634798	0.995042
ENST00000504279	ENSG00000109606	DHX15	0.57615	1	20	0.310412	part1	3.57519	3.95459	0.137763	0.172108	3.18607	1.28698	3.69003	3.98769
ENST00000355076	ENSG00000168301	KCTD6	0.58662	1	21	0.310419	part1	1.47195	1.47689	1.2265	0.974013	0.209671	0.260366	0.670864	1.79289
ENST00000531007	ENSG00000198561	CTNND1	0.565452	1	21	0.310419	part1	1.68422	2.28841	0.860238	0.608187	0.818908	1.20766	0.674509	1.45291
ENST00000438894	ENSG00000179406	LINC00174	0.716676	1	20	0.31043	part1	0.341368	0.272261	0	0.039105	0.071407	0.324178	0	0.485934
ENST00000399300	ENSG00000183808	RBM12B	0.411316	1	20	0.310468	part1	6.99569	7.63969	7.2048	6.36438	5.67008	6.15826	6.85168	7.89726
ENST00000339697	ENSG00000111897	SERINC1	0.417895	1	21	0.31052	part1	24.173	25.4114	21.702	21.4802	19.6934	23.0377	22.5229	28.2623
ENST00000263339	ENSG00000115008	IL1A	0.767649	1	21	0.310583	part1	0.299254	0.1559	0.044566	0.018024	0.05844	0.047984	0.122593	0.508268
ENST00000568248	ENSG00000259820	AC083843.3	0.449969	1	21	0.310673	part1	0.863168	0.840826	0.575847	0.722736	0.553109	0.722849	0.821569	1.07429
ENST00000233468	ENSG00000115128	SF3B6	0.411516	1	20	0.310787	part1	91.7203	102.88	85.346	77.8608	76.0281	90.5052	92.2967	100.523
ENST00000499536	ENSG00000188368	PRR19	0.670313	1	19	0.310896	part1	0.387388	0.145346	0.00035	0.000275	0.414215	0.134754	0.063209	0.713203
ENST00000528669	ENSG00000100926	TM9SF1	0.818426	1	21	0.310896	part1	0.180512	0.286565	0.009548	0.038775	0.009978	0	0.070491	0.113441
ENST00000464320	ENSG00000120756	PLS1	0.797455	1	21	0.310921	part1	0.693733	0.707058	0	0	0.01427	0	0.55241	0.830329
ENST00000477970	ENSG00000142949	PTPRF	0.471199	1	21	0.310922	part1	1.04863	1.13742	0.43172	0.6403	1.03851	0.811509	0.862783	1.1865
ENST00000259963	ENSG00000137414	FAM8A1	0.526268	1	21	0.310939	part1	5.07285	4.64735	3.28809	2.75091	2.30856	2.94723	3.39109	6.59431
ENST00000611848	ENSG00000141646	SMAD4	0.563532	1	21	0.311028	part1	0.489099	0.506407	0	0.286505	0.332334	0.335087	0.263951	0.576917
ENST00000344893	ENSG00000197332	AC008543.1	0.451615	1	19	0.311064	part1	0.401184	0.34203	0.319056	0.355849	0.328419	0.388634	0.173991	0.5464
ENST00000402116	ENSG00000100353	EIF3D	0.807309	1	20	0.311077	part1	0.780319	0.268013	0.051712	0.056882	0.100941	0.292961	0.096202	1.46001
ENST00000545279	ENSG00000113658	SMAD5	0.459919	1	19	0.311085	part1	7.43351	5.65743	6.35155	4.98787	4.93458	6.21514	5.57104	10.8044
ENST00000530604	ENSG00000048649	RSF1	0.513836	1	21	0.311154	part1	2.02754	2.7685	0.986908	1.27894	1.57566	0.986119	1.33754	1.72005
ENST00000206262	ENSG00000091844	RGS17	0.525023	1	21	0.311174	part1	0.453199	0.48653	0.239993	0.255344	0.318548	0.191667	0.311944	0.516588
ENST00000487237	ENSG00000007968	E2F2	0.730302	1	21	0.311176	part1	0.490658	0.640919	0.149316	0.003795	0.124736	0.109006	0.195411	0.44511
ENST00000596516	ENSG00000230667	SETSIP	0.482874	1	21	0.3113	part1	0.639899	0.707882	0.360563	0.484687	0.241641	0.541239	0.573138	0.707688
ENST00000366645	ENSG00000116903	EXOC8	0.4194	1	21	0.311302	part1	4.48057	4.81801	4.37962	3.73618	3.28191	4.11306	4.41413	5.09432
ENST00000525212	ENSG00000213619	NDUFS3	0.405988	1	21	0.311316	part1	1.17894	1.19334	1.12816	1.17704	1.00115	1.15167	1.08259	1.41456
ENST00000373060	ENSG00000137166	FOXP4	0.476293	1	19	0.311335	part1	0.861	0.618679	1.21821	0.344517	0.534273	0.494897	0.448809	1.28573
ENST00000559178	ENSG00000177082	WDR73	0.538906	1	19	0.311479	part1	0.286065	0.452515	0	0.087658	0.151398	0.108714	0.437946	0.17973
ENST00000396941	ENSG00000100897	DCAF11	0.577395	1	20	0.311509	part1	0.550569	0.618761	0	0	0.463362	0.596637	0.233533	0.597993
ENST00000491973	ENSG00000198089	SFI1	0.666316	1	21	0.311514	part1	0.831638	1.17516	0.489089	0.33834	0.168947	0.000328	0.340186	0.662761
ENST00000637995	ENSG00000227627	AL080276.2	0.570351	1	21	0.311537	part1	0.292239	0.356138	0.188058	0.161277	0.145282	0.073673	0.138278	0.28958
ENST00000409719	ENSG00000125611	CHCHD5	0.640524	1	21	0.311589	part1	0.367813	0.493016	0.067376	0.110681	0.088061	0.30243	0.093888	0.319515
ENST00000644560	ENSG00000062822	POLD1	0.484294	1	19	0.311637	part1	0.828243	1.12824	0.479313	0.735892	0.563632	0.703247	0.347911	0.701133
ENST00000571067	ENSG00000262165	AC233723.1	0.629085	1	21	0.311644	part1	0.534368	0.687804	0.187477	0.265603	0.076861	0.282075	0.198915	0.492405
ENST00000544500	ENSG00000165819	METTL3	0.55145	1	20	0.311668	part1	4.8864	3.54053	3.24086	3.66057	1.23924	3.0537	1.5582	7.25116
ENST00000460660	ENSG00000082153	BZW1	0.505321	1	19	0.311684	part1	1.18493	1.55057	0.598868	0.757517	1.38353	0.599727	0.38189	1.0661
ENST00000577087	ENSG00000262681	AC005722.2	0.821403	1	27	0.31177	part2	0.023774	0.032741	0	0.02272	0	0	0.028339	0.01964
ENST00000367498	ENSG00000116679	IVNS1ABP	0.483704	1	21	0.311774	part1	4.91716	6.68728	3.84155	3.9048	3.89126	2.94993	2.24659	4.16699
ENST00000559767	ENSG00000021776	AQR	0.469463	1	19	0.311795	part1	1.60466	1.46989	1.9261	0.363016	0.729532	1.39831	1.399	2.07188
ENST00000467357	ENSG00000198089	SFI1	0.889784	1	21	0.311829	part1	0.392976	0.626465	0.006393	0.089804	0.007129	0.051884	0.000881	0.24069
ENST00000237500	ENSG00000118680	MYL12B	0.393887	1	19	0.311867	part1	146.938	162.884	148.281	143.41	139.615	143.755	149.955	161.335
ENST00000463722	ENSG00000166508	MCM7	0.450331	1	19	0.311883	part1	2.16998	2.96806	1.23757	2.36727	1.63661	1.58259	1.66828	1.81953
ENST00000546471	ENSG00000248124	RRN3P1	0.646902	1	21	0.311885	part1	0.862361	0.606574	0.2963	0.165551	0.31166	0.160391	0.575255	1.29596
ENST00000266088	ENSG00000100170	SLC5A1	0.467819	1	19	0.311888	part1	0.514944	0.779791	0.337493	0.467759	0.466291	0.278772	0.327779	0.35622
ENST00000556515	ENSG00000168175	MAPK1IP1L	0.467326	1	19	0.312197	part1	1.21649	0.906365	0.469982	1.08497	0.902742	1.19157	0.792017	1.77358
ENST00000556735	ENSG00000151748	SAV1	0.517197	1	21	0.312212	part1	1.09271	1.12888	0.827126	0.626876	0.424028	0.438629	0.95041	1.27822
ENST00000472200	ENSG00000168917	SLC35G2	0.584217	1	19	0.312343	part1	0.157218	0.252032	0.039628	0.198715	0.060979	0.02885	0.029988	0.094001
ENST00000283921	ENSG00000253293	HOXA10	0.514148	1	21	0.312344	part1	2.58438	2.5751	1.74323	1.73807	2.52111	0.947293	0.868984	3.11457
ENST00000316059	ENSG00000186660	ZFP91	0.400692	1	20	0.312466	part1	25.7249	26.9566	26.5872	24.8302	23.4763	24.5915	23.6518	29.6469
ENST00000436571	ENSG00000242756	RHOT1P3	0.500441	1	20	0.312607	part1	0.785866	0.6652	0.513882	0.547092	0.330246	0.710775	0.40739	1.06275
ENST00000378119	ENSG00000112308	C6orf62	0.402794	1	21	0.312674	part1	32.4906	37.4292	32.4802	30.5445	30.0956	32.3152	28.6301	33.992
ENST00000287474	ENSG00000156869	FRRS1	0.585683	1	19	0.312697	part1	0.31551	0.214126	0.090699	0.410732	0.212269	0	0	0.47926
ENST00000296511	ENSG00000164111	ANXA5	0.412975	1	21	0.31274	part1	92.4991	106.231	83.3491	77.6396	84.0304	89.862	85.5428	97.0396
ENST00000444024	ENSG00000155906	RMND1	0.692887	1	20	0.312751	part1	3.49729	1.42878	0.274144	0.019796	3.2141	0.122301	1.32603	6.25617
ENST00000419177	ENSG00000144674	GOLGA4	0.525256	1	21	0.312768	part1	1.61435	1.57129	0.696794	0.66962	0.482005	1.53062	1.28599	1.97574
ENST00000429541	ENSG00000005801	ZNF195	0.556939	1	21	0.312878	part1	0.632954	0.665494	0.372412	0.259961	0.613103	0.185831	0.177968	0.724455
ENST00000272348	ENSG00000143977	SNRPG	0.419165	1	19	0.312885	part1	79.4589	79.8868	83.5667	63.9002	67.3723	70.8733	66.1924	94.6095
ENST00000599127	ENSG00000269729	AC006262.2	1	1	21	0.312998	part1	0.032292	0.047244	0	0	0	0	0	0.023534
ENST00000549039	ENSG00000175215	CTDSP2	0.485252	1	20	0.313017	part1	0.625309	0.725157	0.449668	0.531911	0.640478	0.283255	0.213692	0.647117
ENST00000216373	ENSG00000100485	SOS2	0.449401	1	20	0.31305	part1	3.33318	3.01568	3.12036	2.85427	1.76848	2.89855	2.4033	4.2985
ENST00000257905	ENSG00000135447	PPP1R1A	0.538907	1	21	0.313054	part1	0.736312	1.00431	0.56539	0.522691	0.388849	0.250166	0.285226	0.611301
ENST00000522114	ENSG00000104613	INTS10	0.470049	1	21	0.313055	part1	0.498506	0.518212	0.32756	0.174284	0.39559	0.496853	0.400917	0.575571
ENST00000306357	ENSG00000170310	STX8	0.437414	1	20	0.313075	part1	6.07772	6.80206	4.59262	3.73374	4.68924	6.47629	5.47615	6.53306
ENST00000336273	ENSG00000147649	MTDH	0.639285	1	26	0.313166	part2	24.0184	23.46	25.2007	23.0366	24.227	23.8939	24.2147	29.2169
ENST00000526991	ENSG00000255112	CHMP1B	0.495409	1	21	0.313189	part1	21.1406	24.3206	0.474389	18.2743	17.9224	15.7574	16.3238	22.0399
ENST00000624024	ENSG00000278887	AC106782.7	0.494736	1	19	0.313225	part1	0.298206	0.346989	0.211499	0.315748	0.24918	0.19578	0	0.306754
ENST00000474020	ENSG00000123472	ATPAF1	0.66681	1	21	0.313312	part1	1.14684	1.36326	0.240901	0.480177	0.553343	0.319312	0.235218	1.15017
ENST00000569127	ENSG00000167186	COQ7	0.585072	1	21	0.313483	part1	1.03106	0.748938	0.647996	0.408529	0.660026	0.591485	0.024456	1.50895
ENST00000464559	ENSG00000125637	PSD4	0.463082	1	21	0.313522	part1	2.83929	3.14839	2.59924	1.99547	2.54056	2.80118	0.563469	3.06832
ENST00000370550	ENSG00000153936	HS2ST1	0.423591	1	21	0.313525	part1	4.99416	4.5645	4.51879	4.52729	3.85847	4.49743	4.27371	6.37032
ENST00000283928	ENSG00000153814	JAZF1	0.488971	1	20	0.313578	part1	1.01693	0.914763	0.492105	0.647911	0.714229	1.01346	0.521469	1.3112
ENST00000542210	ENSG00000090975	PITPNM2	0.671786	1	19	0.31358	part1	0.071975	0.12233	0	0.03394	0.078151	0	0	0.035122
ENST00000414306	ENSG00000126524	SBDS	1	1	21	0.313612	part1	0.432623	0.335745	0	0	0	0	0	0.611018
ENST00000344995	ENSG00000086730	LAT2	0.709022	1	20	0.313633	part1	0.734949	0.53806	0.025626	0.218795	0.013955	0.636291	0.066982	1.07023
ENST00000320640	ENSG00000129636	ITFG1	0.422477	1	20	0.313637	part1	10.4124	10.6896	8.50681	8.02359	8.81988	9.59757	10.4344	12.0967
ENST00000547382	ENSG00000139636	LMBR1L	0.5952	1	19	0.313685	part1	0.117084	0.176509	0.028979	0.142156	0.002842	0.042107	0.0377	0.07956
ENST00000369666	ENSG00000007341	ST7L	0.858988	1	21	0.313689	part1	0.210206	0.185058	0.000876	0.017767	0	0	0.091346	0.274746
ENST00000371649	ENSG00000107223	EDF1	0.410426	1	19	0.313754	part1	25.4707	24.1918	27.4558	23.6619	23.1511	22.8693	19.4771	31.5179
ENST00000449684	ENSG00000169756	LIMS1	0.703677	1	21	0.313856	part1	0.066335	0.065455	0.03037	0.045801	0	0.01279	0	0.079465
ENST00000608458	ENSG00000130699	TAF4	0.579732	1	21	0.313958	part1	0.119367	0.144687	0.068165	0.070797	0.101553	0.005329	0.029704	0.116046
ENST00000590465	ENSG00000021488	SLC7A9	0.781527	1	21	0.314036	part1	0.101122	0.122947	0.037251	0	0.009502	0.043235	0	0.097839
ENST00000528842	ENSG00000185122	HSF1	0.514648	1	21	0.314046	part1	0.602744	0.785408	0.281619	0.511053	0.258305	0.381852	0.377105	0.531032
ENST00000619777	ENSG00000276234	TADA2A	0.441456	1	20	0.314126	part1	0.440956	0.50067	0.246588	0.299216	0.401804	0.44854	0.379803	0.462031
ENST00000493066	ENSG00000169251	NMD3	0.538553	1	19	0.314192	part1	3.14969	1.97291	0.530839	1.73729	2.24254	2.97529	1.10343	4.90204
ENST00000601655	ENSG00000105193	RPS16	0.416383	1	21	0.314196	part1	16.3005	16.1785	16.0054	14.5061	15.4808	12.1771	14.5473	19.4009
ENST00000475709	ENSG00000124357	NAGK	0.681693	1	27	0.314207	part2	1.38004	1.94717	0.954337	1.0549	1.32127	0.782002	1.41721	1.06483
ENST00000409965	ENSG00000138382	METTL5	0.442881	1	19	0.31433	part1	10.7064	9.08574	11.2145	8.97449	7.61362	6.16069	8.88326	14.2687
ENST00000495058	ENSG00000124224	PPP4R1L	0.483555	1	21	0.31438	part1	0.42276	0.401679	0.324026	0.37309	0.298835	0.043711	0.396442	0.520204
ENST00000415680	ENSG00000122779	TRIM24	0.500772	1	21	0.314393	part1	5.15279	5.93478	0	4.39553	2.18854	4.62614	5.12876	5.30194
ENST00000458140	ENSG00000162980	ARL5A	0.527851	1	19	0.314416	part1	0.388997	0.640518	0.130118	0.169876	0.126904	0.577634	0.102026	0.207591
ENST00000555718	ENSG00000100796	PPP4R3A	0.574111	1	21	0.314423	part1	1.8522	1.36088	0.69529	1.28009	0.1922	1.13114	1.07113	2.67761
ENST00000281741	ENSG00000087301	TXNDC16	0.491591	1	21	0.314431	part1	1.47876	1.88374	0.740369	1.01355	0.984921	0.99328	1.13165	1.34037
ENST00000561147	ENSG00000259378	DCAF13P3	1	1	21	0.314437	part1	0.03003	0.022105	0	0	0	0	0	0.043269
ENST00000506677	ENSG00000123213	NLN	0.588221	1	21	0.314541	part1	0.020967	0.027206	0.015873	0.013328	0.013209	0.003489	0.000695	0.018386
ENST00000377342	ENSG00000196873	CBWD3	0.544611	1	21	0.314541	part1	1.18419	1.45643	0.647855	0.547481	0.61961	0.429133	0.903868	1.12409
ENST00000647333	ENSG00000111642	CHD4	0.762484	1	28	0.314563	part2	0.545218	0.477161	0.693011	0.208105	0.496413	0.145033	0.301101	0.710777
ENST00000514430	ENSG00000109323	MANBA	0.855394	1	21	0.314609	part1	1.13993	1.00289	0.141908	0.175172	0.08946	0.11174	0.094228	1.48039
ENST00000276590	ENSG00000147592	LACTB2	0.507451	1	20	0.314705	part1	9.3031	8.44396	6.22974	8.35229	0	8.85123	5.25995	11.8142
ENST00000441669	ENSG00000043514	TRIT1	0.486952	1	19	0.314798	part1	5.45962	6.79504	3.07729	4.38861	5.41669	0	5.38996	5.08848
ENST00000451734	ENSG00000155438	NIFK	0.81464	1	20	0.314877	part1	0.45631	0.714121	0	0	0	0	0.329715	0.27864
ENST00000646282	ENSG00000122257	RBBP6	0.816346	1	21	0.314905	part1	0.007593	0.003635	0	0	0.003141	0	0.002261	0.012784
ENST00000266517	ENSG00000139163	ETNK1	0.453466	1	21	0.315092	part1	5.8678	5.1044	4.57912	4.47581	3.80606	4.68379	4.89965	7.65021
ENST00000205636	ENSG00000091317	CMTM6	0.414704	1	21	0.315111	part1	20.9269	23.2402	20.4858	19.7271	19.9356	17.3389	16.2426	22.244
ENST00000361060	ENSG00000198380	GFPT1	0.429225	1	21	0.31543	part1	9.59612	10.5063	7.98812	7.07477	6.90303	9.48668	9.00234	10.3199
ENST00000496652	ENSG00000184319	RPL23AP82	0.595022	1	19	0.315433	part1	0.551058	0.831783	0.226172	0.439359	0.406316	0.117103	0	0.364048
ENST00000493423	ENSG00000157800	SLC37A3	0.600589	1	19	0.315438	part1	0.014642	0.013472	0.01783	0.012973	0	0	0	0.018204
ENST00000397276	ENSG00000100836	PABPN1	0.463964	1	19	0.315453	part1	22.0809	21.9203	20.8828	11.919	22.605	8.93753	16.5267	25.9962
ENST00000569088	ENSG00000260891	AC020978.3	0.604203	1	20	0.315459	part1	0.254704	0.183696	0.052674	0.169158	0	0.216146	0.090868	0.368907
ENST00000481776	ENSG00000101966	XIAP	0.633033	1	21	0.315472	part1	0.797727	0.963122	0.492075	0.3012	0.311576	0	0.360959	0.767728
ENST00000228136	ENSG00000110696	C11orf58	0.418906	1	19	0.315562	part1	33.3675	31.3073	31.4058	30.5893	31.9473	25.7386	26.9982	41.0651
ENST00000426282	ENSG00000226328	NUP50-AS1	0.456486	1	21	0.315581	part1	2.58292	2.99341	1.72202	2.03885	2.08486	1.80098	2.09819	2.60823
ENST00000554574	ENSG00000100796	PPP4R3A	0.586709	1	21	0.315707	part1	1.51705	0.993006	0.310743	0.985191	0.52951	0.568234	0.991172	2.29508
ENST00000005257	ENSG00000006451	RALA	0.401064	1	20	0.315734	part1	13.5385	14.7696	13.0698	13.675	11.795	13.0757	12.4194	14.5714
ENST00000253693	ENSG00000131375	CAPN7	0.433382	1	21	0.315824	part1	4.98914	5.07121	4.21703	3.99415	3.27964	4.73118	4.4317	5.73676
ENST00000309033	ENSG00000173960	UBXN2A	0.394958	1	19	0.315875	part1	4.83314	5.24904	4.64984	4.8327	4.22203	4.85807	4.87673	5.21851
ENST00000416247	ENSG00000224531	SMIM13	0.433389	1	21	0.315889	part1	6.36151	7.34643	5.36841	5.48413	4.18902	5.79923	5.48794	6.4304
ENST00000525599	ENSG00000159588	CCDC17	1	1	21	0.315897	part1	0.302629	0.180882	0	0	0	0	0	0.474387
ENST00000556393	ENSG00000087299	L2HGDH	0.58704	1	19	0.315925	part1	0.237333	0.372765	0.080767	0.285075	0	0.118935	0.043617	0.141035
ENST00000480404	ENSG00000109472	CPE	0.707628	1	19	0.315956	part1	0.100072	0.183035	0	0	0	0.057733	0.073089	0.033521
ENST00000532279	ENSG00000172531	PPP1CA	0.450454	1	19	0.316031	part1	1.68894	1.49111	1.81903	0.941309	1.30628	1.22999	1.22308	2.16406
ENST00000265394	ENSG00000106066	CPVL	0.438241	1	19	0.316046	part1	4.42893	4.75179	1.37798	4.45881	4.64533	4.08843	3.3926	4.83276
ENST00000459672	ENSG00000105953	OGDH	0.723386	1	20	0.316093	part1	0.433609	0.678012	0.002274	0.086579	0.37011	0.005378	0.060171	0.260055
ENST00000592818	ENSG00000266964	FXYD1	0.457878	1	19	0.316104	part1	0.227043	0.194166	0.257406	0.16565	0.136193	0.130591	0.160443	0.296944
ENST00000495582	ENSG00000015568	RGPD5	0.976555	1	30	0.316139	part2	0.040487	0.055639	0.014979	0	0.004897	0	0.061032	0.031841
ENST00000554929	ENSG00000100650	SRSF5	0.447247	1	19	0.316142	part1	1.75011	1.50653	1.46539	1.06522	1.8285	1.21406	1.26845	2.2791
ENST00000489308	ENSG00000134717	BTF3L4	0.483954	1	21	0.316175	part1	1.54768	1.17673	1.10792	1.03965	1.02274	1.05415	0.995067	2.17051
ENST00000355610	ENSG00000133131	MORC4	0.414212	1	19	0.31618	part1	5.32785	5.20143	5.17144	4.60803	3.55272	6.02036	4.47798	6.32132
ENST00000601816	ENSG00000039650	PNKP	0.462171	1	21	0.316237	part1	0.539156	0.667733	0.464104	0.460035	0.353158	0.216101	0.490491	0.497922
ENST00000369026	ENSG00000143384	MCL1	0.427196	1	19	0.316281	part1	47.2576	40.4504	40.2305	37.019	44.79	43.3074	34.9974	61.7082
ENST00000529774	ENSG00000137710	RDX	0.48319	1	19	0.316322	part1	0.247111	0.208516	0.31628	0.200553	0.012959	0.178751	0.126906	0.325475
ENST00000409682	ENSG00000115233	PSMD14	0.401319	1	21	0.316531	part1	54.2041	55.9224	50.6776	48.6668	51.9067	51.4464	52.7612	61.1176
ENST00000510841	ENSG00000198589	LRBA	0.589899	1	21	0.316583	part1	0.341575	0.458932	0.144577	0.18908	0.187992	0	0.228369	0.278335
ENST00000288167	ENSG00000056736	IL17RB	0.49263	1	21	0.316653	part1	3.32532	4.12166	2.41659	1.60882	1.94655	1.83065	3.01297	3.05439
ENST00000380916	ENSG00000175893	ZDHHC21	0.399247	1	20	0.316676	part1	1.79151	1.86637	1.7791	1.74646	1.48311	1.65795	1.84571	1.99924
ENST00000263733	ENSG00000116199	FAM20B	0.439317	1	21	0.31676	part1	7.21758	7.57292	6.27588	5.55063	5.18812	6.06489	6.00077	7.99503
ENST00000605039	ENSG00000110934	BIN2	0.499973	1	19	0.316772	part1	0.071352	0.088407	0.035083	0.061902	0	0.082284	0.045902	0.065388
ENST00000427704	ENSG00000112419	PHACTR2	0.523979	1	21	0.316804	part1	1.91706	1.87257	0.152697	1.24699	1.13133	1.73656	1.22972	2.26151
ENST00000489287	ENSG00000108953	YWHAE	0.466368	1	21	0.316944	part1	3.89046	4.08606	3.12397	1.72452	3.14899	2.81195	3.23577	4.29828
ENST00000393085	ENSG00000105887	MTPN	0.415087	1	21	0.316999	part1	39.9731	41.8087	37.1404	36.1638	35.6449	33.8915	34.8484	44.3165
ENST00000367660	ENSG00000146386	ABRACL	0.404415	1	20	0.317	part1	24.6753	27.0225	21.9943	25.5864	21.5044	22.7614	22.7893	26.1422
ENST00000455997	ENSG00000211456	SACM1L	0.853637	1	21	0.317159	part1	4.08614	4.15512	0.011979	1.46693	0.013275	0	0.716803	4.64222
ENST00000265070	ENSG00000113384	GOLPH3	0.396314	1	19	0.31726	part1	30.9667	32.9396	32.1184	31.4854	26.7598	29.4139	28.9016	33.7002
ENST00000472467	ENSG00000163479	SSR2	0.540707	1	21	0.317288	part1	1.22228	1.13752	0.095901	0.985242	1.06968	0.165041	0.956269	1.49236
ENST00000473750	ENSG00000135924	DNAJB2	0.530093	1	19	0.317312	part1	0.290984	0.204557	0.198205	0.215754	0.24496	0.051124	0.102779	0.421387
ENST00000473629	ENSG00000154144	TBRG1	0.433966	1	19	0.317346	part1	2.50976	2.51848	1.39962	1.99646	2.25363	2.54813	2.11744	2.88026
ENST00000582821	ENSG00000125447	GGA3	0.418117	1	19	0.317372	part1	0.208227	0.192093	0.14095	0.254198	0.150354	0.175763	0.191672	0.255678
ENST00000268182	ENSG00000140575	IQGAP1	0.507133	1	21	0.317427	part1	32.7395	33.2257	31.1135	32.0638	29.7809	3.63074	3.64948	37.1747
ENST00000425393	ENSG00000115839	RAB3GAP1	0.467581	1	21	0.317477	part1	0.451353	0.440506	0.202595	0.409875	0.210556	0.384589	0.411098	0.529727
ENST00000342751	ENSG00000143252	SDHC	0.418743	1	21	0.317519	part1	2.61174	2.62269	2.44302	2.21158	2.38725	2.0664	2.30942	2.99093
ENST00000337768	ENSG00000119760	SUPT7L	0.414599	1	19	0.317565	part1	5.10541	5.15702	5.27668	4.4336	4.01579	4.0228	4.95081	5.81421
ENST00000316509	ENSG00000220205	VAMP2	0.517133	1	21	0.317574	part1	6.9431	8.04282	1.98843	3.66126	3.46446	5.1993	6.10069	6.8769
ENST00000506535	ENSG00000151725	CENPU	0.571028	1	19	0.317597	part1	0.179575	0.269013	0.014338	0.140849	0.09095	0.121644	0.0569	0.116729
ENST00000560207	ENSG00000100949	RABGGTA	0.65104	1	19	0.317609	part1	0.703993	1.30794	0.113382	0.4728	0.51475	0.005163	0.081925	0.204513
ENST00000463188	ENSG00000163481	RNF25	0.601205	1	21	0.317636	part1	0.650614	0.694798	0.368318	0.089078	0.484919	0.075274	0.341035	0.702791
ENST00000370656	ENSG00000117133	RPF1	0.440297	1	19	0.317637	part1	0.850494	1.067	0.390428	0.726191	0.527503	1.03079	0.728674	0.759971
ENST00000539275	ENSG00000076043	REXO2	0.548418	1	21	0.317694	part1	0.488944	0.340185	0.21066	0.167209	0.31204	0.271624	0.305669	0.709811
ENST00000367067	ENSG00000196352	CD55	0.544735	1	20	0.317713	part1	12.9583	15.0962	2.04639	11.5557	12.8007	5.28849	2.39586	12.7316
ENST00000481262	ENSG00000128928	IVD	0.790769	1	21	0.317748	part1	0.657296	0.534906	0	0.047303	0.439233	0.060774	0	0.876304
ENST00000545748	ENSG00000123358	NR4A1	0.581977	1	19	0.317783	part1	4.70887	4.32313	4.14332	0.589973	5.46556	0.237315	0.207139	5.78576
ENST00000261537	ENSG00000101752	MIB1	0.463076	1	20	0.317833	part1	8.22277	6.4027	6.44748	5.69478	5.74858	6.02415	6.08208	11.2458
ENST00000583608	ENSG00000006740	ARHGAP44	0.825958	1	21	0.317857	part1	0.036161	0.028384	0	0	0.014971	0	0.00898	0.04912
ENST00000327155	ENSG00000101773	RBBP8	0.443253	1	19	0.317943	part1	15.2694	20.2285	12.113	10.4121	10.0914	12.2751	15.4306	12.5275
ENST00000455609	ENSG00000203321	C9orf41-AS1	0.635421	1	19	0.31797	part1	0.165078	0.063246	0.113333	0.085824	0.033023	0.047184	0.018453	0.290739
ENST00000407472	ENSG00000215012	RTL10	0.474164	1	19	0.318029	part1	2.26403	2.72483	1.66539	1.45131	2.40224	1.52858	0.847082	2.12997
ENST00000637755	ENSG00000177565	TBL1XR1	0.74063	1	19	0.318097	part1	0.054503	0.053912	0	0	0.059969	0	0	0.062826
ENST00000426877	ENSG00000181029	TRAPPC5	0.960104	1	21	0.3181	part1	1.0519	2.07191	0	0.137405	0	0	0	0.182895
ENST00000507885	ENSG00000174796	THAP6	0.61082	1	21	0.318174	part1	0.578409	0.770849	0.350297	0.437675	0	0.03708	0.333149	0.468543
ENST00000470952	ENSG00000131067	GGT7	0.648188	1	21	0.318193	part1	1.06229	0.973931	0.5126	0.42371	0.705323	0	0.170335	1.3022
ENST00000504942	ENSG00000176406	RIMS2	0.478476	1	21	0.318218	part1	0.317506	0.269283	0.205958	0.269041	0.172231	0.265334	0.174855	0.410873
ENST00000561778	ENSG00000261754	AC008555.1	0.560858	1	21	0.318225	part1	0.486035	0.539964	0.39156	0.243512	0.157635	0.194635	0.208455	0.501233
ENST00000556237	ENSG00000100644	HIF1A	0.461147	1	19	0.318278	part1	1.20048	1.23835	0.544452	1.15475	1.20949	0.268005	1.23055	1.33287
ENST00000430943	ENSG00000224725	CEP57L1P1	0.482763	1	19	0.318314	part1	0.385477	0.320092	0.203387	0.340721	0.183747	0.339864	0.229647	0.505326
ENST00000424022	ENSG00000143815	LBR	0.605598	1	21	0.318332	part1	0.453706	0.588059	0.135546	0.114949	0.245938	0.064132	0.367586	0.383395
ENST00000478630	ENSG00000044090	CUL7	0.591948	1	21	0.318342	part1	0.419158	0.494112	0.009274	0.244536	0.303036	0.287262	0.063468	0.403319
ENST00000519678	ENSG00000198363	ASPH	0.475589	1	20	0.318476	part1	4.68774	5.28474	3.12516	4.72242	3.5124	2.84523	2.02504	4.74672
ENST00000378372	ENSG00000187522	HSPA14	0.395457	1	19	0.318484	part1	10.3387	11.0537	9.78342	10.3992	8.43662	10.9895	10.0165	11.0696
ENST00000468931	ENSG00000234545	FAM133B	0.589476	1	19	0.318514	part1	0.395075	0.587494	0.008912	0.334513	0.256072	0.259311	0.004941	0.257699
ENST00000445268	ENSG00000197713	RPE	0.917298	1	20	0.318554	part1	0.254607	0.526313	0	0	0.072051	0	0	0.018239
ENST00000253814	ENSG00000131507	NDFIP1	0.414522	1	21	0.318583	part1	13.1044	12.6993	11.7855	10.8577	10.9429	12.6617	11.8496	15.3296
ENST00000266529	ENSG00000139168	ZCRB1	0.418796	1	21	0.318591	part1	22.494	24.543	19.2965	17.9887	16.9039	21.3811	22.4147	23.5675
ENST00000464404	ENSG00000102554	KLF5	0.437528	1	21	0.318628	part1	0.492546	0.47903	0.331485	0.387117	0.355894	0.458345	0.454308	0.574159
ENST00000502492	ENSG00000159210	SNF8	0.390474	1	19	0.318644	part1	19.1346	20.6641	17.5267	18.966	17.6678	19.4648	20.1123	20.2514
ENST00000481259	ENSG00000204256	BRD2	0.611206	1	19	0.318646	part1	6.23189	8.54918	3.40845	6.82177	0	1.3518	0.858579	4.77626
ENST00000205402	ENSG00000091140	DLD	0.439818	1	21	0.318658	part1	21.944	23.0749	18.0448	17.7203	13.8713	19.7184	18.3548	23.8448
ENST00000419314	ENSG00000234585	CCT6P3	0.563151	1	21	0.318722	part1	0.614925	0.745498	0.055284	0.220858	0.274252	0.483342	0.462823	0.568822
ENST00000576409	ENSG00000123472	ATPAF1	0.406952	1	21	0.318755	part1	3.75054	4.27385	3.36988	3.50813	3.49255	3.52924	3.24687	3.74173
ENST00000565493	ENSG00000260032	NORAD	0.414979	1	21	0.318758	part1	114.39	112.264	104.025	105.264	96.9481	98.8927	100.778	132.207
ENST00000544414	ENSG00000177084	POLE	0.617419	1	21	0.318902	part1	0.465388	0.665374	0.060264	0.306808	0.241667	0.178889	0.116589	0.328484
ENST00000335783	ENSG00000031691	CENPQ	0.530236	1	21	0.318937	part1	4.19033	4.17308	2.31017	2.22958	2.07379	2.20508	2.8213	4.77493
ENST00000596824	ENSG00000125755	SYMPK	0.68707	1	21	0.318954	part1	1.76057	1.27097	0.945731	0.094773	1.2344	0.160327	0.078759	2.48818
ENST00000270139	ENSG00000142166	IFNAR1	0.411582	1	21	0.318963	part1	7.59206	7.63217	7.50106	7.17316	5.99325	6.74051	6.62087	8.57798
ENST00000500632	ENSG00000247903	AC024896.1	0.475857	1	21	0.318988	part1	2.05411	2.13564	1.50524	1.6682	1.44779	1.11873	1.35278	2.24959
ENST00000586068	ENSG00000188283	ZNF383	0.591654	1	20	0.319029	part1	1.44503	1.02449	0.521857	0.492969	0.535156	1.2877	0.28837	2.05984
ENST00000487069	ENSG00000122547	EEPD1	0.557401	1	20	0.319108	part1	0.346497	0.268407	0.005873	0.323063	0.166928	0.177227	0.189022	0.470825
ENST00000554093	ENSG00000129534	MIS18BP1	0.540663	1	21	0.319114	part1	0.66009	0.581525	0.282092	0.301332	0.261169	0.501956	0.410735	0.826795
ENST00000507863	ENSG00000145495	2022-03-06	0.638527	1	21	0.319136	part1	0.015143	0.012664	0	0.010365	0.008331	0.008109	0	0.019543
ENST00000550533	ENSG00000110925	CSRNP2	0.515028	1	19	0.319194	part1	1.86138	1.30367	2.0913	0.991947	1.2366	0.611247	0.559999	2.66635
ENST00000564677	ENSG00000213614	HEXA	0.599782	1	21	0.319207	part1	1.77826	1.9054	0.605974	1.11599	0.53611	1.03015	0.429	1.8871
ENST00000533242	ENSG00000129559	NEDD8	0.513805	1	19	0.319207	part1	0.517128	0.36303	0.627146	0.249665	0.335505	0.161449	0.159125	0.73978
ENST00000624818	ENSG00000280384	FP325332.1	0.554902	1	19	0.31927	part1	0.077769	0.090124	0.047552	0.018721	0.086789	0.042241	0	0.075591
ENST00000216218	ENSG00000100380	ST13	0.407969	1	21	0.319302	part1	103.76	100.029	86.6303	96.8207	88.642	99.8526	99.6242	121.17
ENST00000481003	ENSG00000173692	PSMD1	0.624803	1	21	0.319331	part1	0.377975	0.252755	0.181137	0.132498	0.177273	0.06237	0.157447	0.552816
ENST00000287820	ENSG00000132170	PPARG	0.561628	1	21	0.31939	part1	0.243375	0.238359	0.205483	0.126024	0.089876	0.029544	0.143765	0.280166
ENST00000558964	ENSG00000067141	NEO1	0.629629	1	19	0.319475	part1	3.90528	2.57829	0	1.12851	2.83374	3.22832	0	5.74038
ENST00000502557	ENSG00000204536	CCHCR1	0.915951	1	21	0.319483	part1	0.067371	0.099117	0	0.019341	0	0	0	0.044287
ENST00000523731	ENSG00000164941	INTS8	0.517865	1	19	0.319531	part1	12.2724	6.99414	8.504	9.05786	5.79252	6.03626	6.36692	19.1409
ENST00000284000	ENSG00000153879	CEBPG	0.389195	1	20	0.319735	part1	10.4346	10.9566	9.88727	10.0605	10.2447	10.8806	10.1446	11.2438
ENST00000280612	ENSG00000151012	SLC7A11	0.510479	1	21	0.319843	part1	1.87102	2.0574	1.17455	1.12495	1.03863	1.10066	1.17077	1.92128
ENST00000356541	ENSG00000173210	ABLIM3	0.54006	1	20	0.319854	part1	0.174257	0.181915	0.177276	0.000596	0.12483	0.161191	0	0.188529
ENST00000566991	ENSG00000137817	PARP6	0.447536	1	21	0.319886	part1	2.02445	2.08892	1.20652	1.71664	1.59466	1.46543	1.82908	2.21519
ENST00000530063	ENSG00000110719	TCIRG1	0.497736	1	21	0.319935	part1	2.11092	2.58875	1.3056	1.13814	1.73551	0.822403	1.65625	1.8982
ENST00000307808	ENSG00000172493	AFF1	0.600856	1	21	0.320008	part1	1.87712	1.58519	1.07443	0.711295	1.43068	0.647857	0.032295	2.40343
ENST00000521712	ENSG00000035681	NSMAF	0.594362	1	19	0.320012	part1	0.403529	0.212044	0.279886	0.164899	0.257398	0.075935	0.082402	0.645308
ENST00000563326	ENSG00000260524	CYP3A52P	1	1	21	0.32003	part1	0.190761	0.337552	0	0	0	0	0	0.067659
ENST00000639629	ENSG00000216937	CCDC7	0.820648	1	27	0.320049	part2	0.057774	0.007805	0.059924	0.017835	0	0.039197	0.020617	0.114837
ENST00000518006	ENSG00000112249	ASCC3	0.779677	1	29	0.32011	part2	0.764573	0.95118	0.385932	0.662465	0.373683	0.086778	1.1995	0.672615
ENST00000543907	ENSG00000256196	AP003721.1	0.518062	1	20	0.320112	part1	0.501983	0.296705	0.169386	0.278013	0.280479	0.452408	0.278424	0.769361
ENST00000372008	ENSG00000086015	MAST2	0.48246	1	19	0.320159	part1	0.181527	0.180066	0.020277	0.166606	0.182794	0.103718	0.134714	0.205298
ENST00000601736	ENSG00000006015	REX1BD	0.447094	1	19	0.320171	part1	1.69667	1.5232	0.88244	1.30644	1.74169	1.20892	1.41381	2.0793
ENST00000370476	ENSG00000119929	CUTC	0.415565	1	21	0.320181	part1	15.756	17.4133	14.7668	14.3138	14.3947	12.4641	13.267	16.0402
ENST00000379170	ENSG00000050393	MCUR1	0.405061	1	20	0.320211	part1	6.18162	6.35048	5.97907	5.39691	4.83881	6.2562	5.88311	6.77266
ENST00000511812	ENSG00000205571	SMN2	0.491448	1	19	0.320238	part1	0.84718	0.669483	0.427416	0.64189	0.173466	1.00242	0.492239	1.12871
ENST00000413507	ENSG00000103642	LACTB	0.465805	1	20	0.32034	part1	1.41448	1.15612	0.955391	1.0734	1.18706	0.742815	1.10507	1.84485
ENST00000467894	ENSG00000134686	PHC2	0.617384	1	21	0.32039	part1	1.34612	1.57691	0	0.718708	0.375126	0.781027	0.728909	1.27838
ENST00000295304	ENSG00000143942	CHAC2	0.444173	1	21	0.320393	part1	5.22738	5.46107	4.61869	4.14264	4.59424	4.04026	3.02089	5.62701
ENST00000575858	ENSG00000170310	STX8	0.44768	1	21	0.320397	part1	3.5093	3.08022	2.75689	3.05451	2.95572	2.65916	2.08672	4.36337
ENST00000439360	ENSG00000226824	AC006001.2	0.566977	1	19	0.320398	part1	0.4256	0.62482	0	0.503625	0.224012	0.156145	0.130655	0.277828
ENST00000281453	ENSG00000151725	CENPU	0.454745	1	20	0.320427	part1	13.9169	14.5431	8.73399	9.15345	6.84943	13.2256	14.1142	14.9722
ENST00000238081	ENSG00000134308	YWHAQ	0.403981	1	21	0.320501	part1	123.664	131.383	108.728	116.537	112.588	116.983	114.429	130.799
ENST00000609356	ENSG00000273449	AC093788.1	0.737252	1	26	0.320535	part2	0.803068	0.236062	1.05232	0.540711	0.31255	0.620213	0.576841	1.46617
ENST00000361384	ENSG00000198924	DCLRE1A	0.533471	1	21	0.320636	part1	2.77673	2.47122	1.88749	1.23626	2.10231	0.042712	2.30452	3.41202
ENST00000311893	ENSG00000136003	ISCU	0.427275	1	21	0.320659	part1	46.2248	52.9022	41.0128	41.4076	38.7909	34.7304	37.2861	45.0285
ENST00000503564	ENSG00000168255	POLR2J3	0.552224	1	19	0.320661	part1	0.272298	0.378759	0.171933	0	0.376098	0.14045	0	0.19802
ENST00000382758	ENSG00000150456	EEF1AKMT1	0.407535	1	21	0.320665	part1	3.51892	3.65837	2.98112	2.798	3.49595	3.36638	3.31191	3.79643
ENST00000566899	ENSG00000102908	NFAT5	0.491075	1	19	0.320674	part1	0.571195	0.68684	0.093235	0.585375	0.351588	0.381186	0.434492	0.523097
ENST00000432047	ENSG00000230732	AC016949.1	0.427245	1	19	0.320707	part1	0.467601	0.443285	0.193719	0.409559	0.506446	0.414697	0.430054	0.547047
ENST00000605298	ENSG00000258940	AL132639.2	0.504627	1	20	0.320747	part1	0.513693	0.646531	0.428023	0.481675	0.347471	0.127128	0.187787	0.44123
ENST00000478286	ENSG00000122417	ODF2L	0.430316	1	19	0.320748	part1	1.60591	1.47277	1.64976	1.43617	1.24563	1.16583	1.13083	1.928
ENST00000323816	ENSG00000007237	GAS7	0.622682	1	21	0.320786	part1	0.653809	0.540997	0.34095	0.312796	0	0.221727	0.359493	0.843238
ENST00000370345	ENSG00000075826	SEC31B	0.480771	1	19	0.320796	part1	0.529097	0.616154	0.325061	0.376294	0.26494	0.551396	0.263456	0.503972
ENST00000357166	ENSG00000188706	ZDHHC9	0.66863	1	27	0.320802	part2	8.73315	10.6626	5.97739	8.15636	7.7296	5.19592	9.3384	7.827
ENST00000287022	ENSG00000156467	UQCRB	0.408979	1	21	0.320829	part1	27.3269	29.5873	24.3679	24.267	23.6726	25.816	24.9649	28.2614
ENST00000473394	ENSG00000243303	AC103987.1	0.885651	1	21	0.320841	part1	0.174206	0.194896	0.070091	0	0	0	0	0.173764
ENST00000266735	ENSG00000139343	SNRPF	0.397673	1	20	0.320866	part1	36.0711	34.3492	31.9569	34.2442	35.4576	34.3442	34.2681	41.9975
ENST00000438124	ENSG00000132749	TESMIN	0.708018	1	21	0.320907	part1	0.673227	1.0342	0.112739	0.121818	0.374166	0.125726	0.130665	0.390365
ENST00000514146	ENSG00000248275	TRIM52-AS1	0.454727	1	21	0.320926	part1	2.75889	2.98229	2.15364	2.10067	2.12402	1.89099	2.039	2.85538
ENST00000324189	ENSG00000176383	B3GNT4	0.594742	1	19	0.320927	part1	0.514291	0.852603	0.208902	0.143843	0.021235	0.065728	0.65218	0.235522
ENST00000622516	ENSG00000257923	CUX1	0.717821	1	20	0.321	part1	0.121241	0.145798	0.000264	0.117007	0.026648	0.003824	0.000693	0.110559
ENST00000532585	ENSG00000149541	B3GAT3	0.475394	1	20	0.321007	part1	0.217536	0.183507	0.181512	0.120052	0.202406	0.108911	0.134828	0.276525
ENST00000621575	ENSG00000276672	AL161891.1	0.52203	1	21	0.32106	part1	0.630679	0.721206	0.395925	0.316263	0.330642	0.297697	0.457951	0.612382
ENST00000425278	ENSG00000145332	KLHL8	0.543542	1	21	0.321062	part1	6.11536	6.21767	0	0	5.0877	5.33001	5.57781	6.71417
ENST00000338056	ENSG00000105784	RUNDC3B	0.550552	1	20	0.321064	part1	0.29901	0.181509	0.112347	0.280821	0.117132	0.150567	0.099333	0.45069
ENST00000395573	ENSG00000100528	CNIH1	0.483927	1	21	0.321067	part1	0.686531	0.715202	0.433471	0.429316	0.390843	0.659546	0.367036	0.736444
ENST00000472077	ENSG00000115241	PPM1G	0.423002	1	21	0.321127	part1	1.30724	1.40294	1.14114	1.11712	1.01214	1.00718	1.27507	1.36051
ENST00000379341	ENSG00000123131	PRDX4	0.424144	1	20	0.32117	part1	61.4615	75.2979	53.0749	56.2834	48.6243	50.883	50.9513	54.6078
ENST00000397762	ENSG00000129472	RAB2B	0.451059	1	19	0.321227	part1	6.77826	5.29661	5.57218	5.0903	4.66345	5.31686	5.03728	9.0262
ENST00000565004	ENSG00000140983	RHOT2	0.454585	1	21	0.32126	part1	2.53091	2.77343	2.01317	1.63448	2.02205	2.37756	1.40478	2.57362
ENST00000485148	ENSG00000116525	TRIM62	0.684807	1	20	0.32135	part1	0.790735	0.694652	0.395981	0	0	0.736535	0	0.97518
ENST00000587044	ENSG00000067596	DHX8	0.55274	1	19	0.321398	part1	1.08058	0.621953	0.427158	1.5701	0.290916	0.076446	0.355842	1.6595
ENST00000490105	ENSG00000146701	MDH2	0.480883	1	19	0.321492	part1	0.352037	0.284377	0.27178	0.216961	0.451621	0.024844	0.21676	0.458497
ENST00000532097	ENSG00000185627	PSMD13	0.419676	1	21	0.321504	part1	30.2868	30.8853	26.4422	25.0958	27.5274	24.0724	27.1255	33.0312
ENST00000457206	ENSG00000178385	PLEKHM3	0.684668	1	21	0.321534	part1	0.021719	0.027728	0	0.010378	0.012028	0	0.008658	0.018001
ENST00000613314	ENSG00000253159	PCDHGA12	0.695509	1	21	0.321571	part1	0.091252	0.0793	0.018521	0.014535	0.050537	0.016344	0.024252	0.113117
ENST00000586383	ENSG00000267501	AC104365.2	0.554879	1	19	0.321609	part1	0.182024	0.066777	0.299521	0.036107	0.065545	0.052773	0	0.317078
ENST00000459810	ENSG00000164828	SUN1	0.575067	1	21	0.321873	part1	0.551481	0.465398	0.142214	0.238756	0.312356	0.179924	0.392718	0.696373
ENST00000425820	ENSG00000233589	AL138789.1	0.425829	1	21	0.32192	part1	9.39394	8.69502	8.06534	8.35284	6.86808	8.06286	7.99726	11.0919
ENST00000563945	ENSG00000128731	HERC2	0.746079	1	28	0.321955	part2	1.14173	0.76836	1.14359	0.495709	0.997724	0.373489	0.795735	1.63604
ENST00000268148	ENSG00000140543	DET1	0.684881	1	19	0.321997	part1	0.928829	0.401105	0	0	0.922557	0.40462	0	1.55455
ENST00000304511	ENSG00000171202	TMEM126A	0.402386	1	20	0.322053	part1	8.95091	9.65206	8.43414	7.7603	7.68318	8.32587	9.07429	9.19022
ENST00000429473	ENSG00000127928	GNGT1	0.830574	1	21	0.322112	part1	0.370447	0.171286	0	0	0.153478	0	0.081097	0.608223
ENST00000472703	ENSG00000167617	CDC42EP5	0.501771	1	19	0.322125	part1	0.169067	0.201181	0.105239	0.190232	0.120761	0	0.104813	0.154501
ENST00000555834	ENSG00000198208	RPS6KL1	0.747718	1	21	0.322137	part1	0.329521	0.332932	0.249712	0.049643	0.016257	0.028697	0.000794	0.36037
ENST00000567004	ENSG00000185716	MOSMO	0.507616	1	21	0.322139	part1	0.518388	0.504763	0.222114	0.4661	0.260179	0.302997	0.309432	0.585954
ENST00000577934	ENSG00000167543	TP53I13	0.518312	1	19	0.322199	part1	0.393207	0.272241	0.355758	0.197174	0.325951	0.24963	0.005548	0.554838
ENST00000366780	ENSG00000130024	PHF10	0.442564	1	21	0.322238	part1	12.184	14.1918	8.40272	8.81584	10.5686	9.91015	9.92731	11.4347
ENST00000420708	ENSG00000224688	E2F6P2	0.482385	1	19	0.322263	part1	0.528989	0.690547	0.36507	0.363084	0.537608	0.265197	0.2303	0.421848
ENST00000507559	ENSG00000113552	GNPDA1	0.503336	1	21	0.322315	part1	0.215483	0.185594	0.143551	0.17082	0.160381	0.09589	0.088944	0.26737
ENST00000549549	ENSG00000198056	PRIM1	0.514103	1	20	0.322357	part1	0.003769	0.0043	0.001053	0.00147	0.003153	0.003583	0.001697	0.003523
ENST00000551979	ENSG00000004455	AK2	0.422617	1	19	0.322363	part1	0.558958	0.51555	0.647463	0.458817	0.450579	0.50317	0.308755	0.659333
ENST00000368108	ENSG00000158716	DUSP23	0.641315	1	21	0.322431	part1	4.41609	3.06537	2.72817	2.12149	2.81056	0	0	6.21468
ENST00000585457	ENSG00000267080	ASB16-AS1	0.482095	1	20	0.322466	part1	2.85084	3.68603	1.61031	2.36884	1.82378	2.07059	1.62379	2.30377
ENST00000507075	ENSG00000113369	ARRDC3	0.935533	1	21	0.322492	part1	0.145083	0.140599	0.017957	0.008286	0.003297	0.001078	0.000376	0.164099
ENST00000360862	ENSG00000122390	NAA60	0.437952	1	21	0.322496	part1	0.49082	0.43339	0.337126	0.417477	0.411197	0.378746	0.408518	0.597632
ENST00000361682	ENSG00000093010	COMT	0.536751	1	21	0.322525	part1	7.24939	7.51165	6.83446	6.49312	2.06098	0.531768	3.47861	7.71586
ENST00000309579	ENSG00000173915	ATP5MD	0.409365	1	19	0.322571	part1	114.619	115.294	92.3308	93.1966	99.8937	125.146	102.108	125.417
ENST00000456046	ENSG00000230979	AC079250.1	0.40631	1	19	0.322647	part1	5.62631	6.34268	4.93149	5.81138	5.43286	4.14459	5.15942	5.46889
ENST00000263960	ENSG00000115520	COQ10B	0.451933	1	21	0.322721	part1	11.7453	12.55	10.5089	11.1001	8.61101	4.21816	9.69789	12.0992
ENST00000618653	ENSG00000188312	CENPP	0.737384	1	20	0.322737	part1	0.321561	0.500199	0.087436	0.067324	0.18815	0.002415	0.009488	0.174496
ENST00000312734	ENSG00000138028	CGREF1	0.422721	1	20	0.322813	part1	1.39247	1.63886	1.28034	1.19137	1.38643	1.03053	1.00189	1.28211
ENST00000528489	ENSG00000110031	LPXN	0.834053	1	21	0.322887	part1	0.873574	1.13107	0.161145	0.219147	0.082815	0	0.075173	0.700766
ENST00000614678	ENSG00000085719	CPNE3	0.436745	1	21	0.322928	part1	21.9205	18.7807	16.6192	18.6277	17.2715	16.2823	18.7422	27.1791
ENST00000396113	ENSG00000156170	NDUFAF6	0.590141	1	21	0.322977	part1	0.718134	0.775994	0.115002	0.393149	0.306336	0.621751	0.107921	0.729254
ENST00000577733	ENSG00000169696	ASPSCR1	0.705908	1	27	0.322991	part2	0.739651	0.95892	0.47317	0.549667	0.728966	0.197333	0.779675	0.591333
ENST00000555050	ENSG00000100902	PSMA6	0.790602	1	21	0.32326	part1	0.325488	0.231102	0.015877	0.113364	0.068943	0.063035	0.005438	0.450201
ENST00000381680	ENSG00000205771	CATSPER2P1	0.861171	1	28	0.323318	part2	0.17142	0.128337	0.185709	0	0	0.132481	0.105994	0.230333
ENST00000420226	ENSG00000235897	TM4SF19-AS1	0.451022	1	19	0.323334	part1	0.755644	1.03154	0.412136	0.549002	0.732171	0.516012	0.635174	0.549755
ENST00000296464	ENSG00000164070	HSPA4L	0.484475	1	21	0.323381	part1	4.01788	3.3922	2.69861	2.45545	1.89885	3.06223	3.10561	5.01442
ENST00000378560	ENSG00000081059	TCF7	0.872178	1	21	0.323384	part1	0.12563	0.105147	0	0.056918	0	2e-06	0	0.157609
ENST00000280346	ENSG00000150768	DLAT	0.463902	1	19	0.323475	part1	20.752	18.4835	13.8254	11.5603	13.4952	21.1865	14.0702	24.9179
ENST00000492721	ENSG00000101084	C20orf24	0.47959	1	19	0.323557	part1	1.56727	1.86458	0.901151	1.0972	1.58909	0.964751	0.703847	1.41192
ENST00000356454	ENSG00000198142	SOWAHC	0.45741	1	21	0.323559	part1	4.85804	5.30466	4.7653	3.42085	3.67061	2.75732	3.1962	4.85158
ENST00000639682	ENSG00000284052	AC006460.2	0.882958	1	21	0.323661	part1	0.049269	0.076774	0	0	0.020165	0	0	0.026081
ENST00000306954	ENSG00000170270	GON7	0.506066	1	21	0.323749	part1	5.9164	5.51633	4.24005	3.97231	2.89277	3.67277	3.05857	6.84184
ENST00000468371	ENSG00000144736	SHQ1	0.503959	1	19	0.323869	part1	0.049643	0.045771	0.036329	0.019091	0.055096	0.009985	0.030273	0.057767
ENST00000249910	ENSG00000129071	MBD4	0.490678	1	19	0.323879	part1	0.233953	0.285651	0.158983	0.160031	0	0.241248	0.189427	0.202642
ENST00000637174	ENSG00000198825	INPP5F	0.526598	1	20	0.323891	part1	0.016019	0.019479	0	0.010079	0.00782	0.011894	0.014579	0.01386
ENST00000472357	ENSG00000162604	TM2D1	0.508307	1	21	0.323973	part1	0.363401	0.367978	0.139715	0.236054	0.229669	0.196975	0.282526	0.390221
ENST00000393496	ENSG00000160145	KALRN	0.523075	1	19	0.32405	part1	0.129522	0.104952	0	0.055218	0.16093	0.088197	0.059997	0.165124
ENST00000609170	ENSG00000272734	ADIRF-AS1	0.496316	1	21	0.324168	part1	2.45963	2.41269	0.894286	1.22998	1.33695	2.17115	2.06767	2.71508
ENST00000370701	ENSG00000198689	SLC9A6	0.796683	1	21	0.324172	part1	1.48276	1.04785	0	0.449739	0.717543	0	0	2.04329
ENST00000595401	ENSG00000118620	ZNF430	0.537856	1	21	0.324246	part1	0.291268	0.229261	0.089873	0.121774	0.195863	0.135693	0.228555	0.377663
ENST00000425776	ENSG00000236760	AC019118.2	0.710143	1	19	0.324303	part1	0.110137	0.154014	0	0	0.138577	0	0	0.07536
ENST00000380900	ENSG00000183527	PSMG1	0.454974	1	19	0.324307	part1	8.51332	7.54849	9.58536	6.30389	7.1692	4.51098	3.8771	10.1889
ENST00000413611	ENSG00000226015	CCT8P1	0.469953	1	21	0.324359	part1	1.56838	1.30336	1.08638	1.16876	1.04239	0.897646	1.25835	1.96348
ENST00000393381	ENSG00000056050	HPF1	0.511162	1	21	0.324395	part1	11.8234	9.63486	6.1728	5.72889	6.69935	7.98654	8.26816	14.9892
ENST00000644817	ENSG00000082074	FYB1	0.815593	1	20	0.324421	part1	0.000813	0.001154	0	0	0	0.000544	0	0.000439
ENST00000586966	ENSG00000141642	ELAC1	0.505826	1	21	0.324423	part1	0.696497	0.58096	0.533024	0.36761	0.273415	0.478948	0.444327	0.869319
ENST00000582217	ENSG00000176658	MYO1D	1	1	21	0.324446	part1	0.036323	0.00742	0	0	0	0	0	0.068111
ENST00000510530	ENSG00000082213	C5orf22	0.67178	1	21	0.324448	part1	0.948717	0.732245	0.370355	0.218539	0.339571	0.316212	0.183937	1.24303
ENST00000639080	ENSG00000108433	GOSR2	0.628696	1	19	0.32445	part1	1.65478	0.352784	0.21477	2.50303	0.153068	0.097856	0.043402	3.0926
ENST00000491243	ENSG00000102312	PORCN	0.529136	1	20	0.324463	part1	0.752499	1.05359	0.160998	0.491288	0.471968	0.345893	0.593575	0.513027
ENST00000554797	ENSG00000119725	ZNF410	0.524259	1	20	0.324516	part1	0.468225	0.280129	0.276365	0.235182	0.362259	0.264716	0.170701	0.694386
ENST00000264896	ENSG00000138760	SCARB2	0.511267	1	21	0.324657	part1	0.826505	0.859566	0.590068	0.043875	0.619672	0.45441	0.72546	0.85961
ENST00000483007	ENSG00000078618	NRDC	0.508915	1	20	0.324713	part1	0.520429	0.636092	0.336428	0.183353	0.102044	0.418802	0.505861	0.446113
ENST00000464650	ENSG00000143183	TMCO1	0.435542	1	20	0.324737	part1	29.9641	32.8921	20.724	21.1739	25.1976	29.92	22.5677	29.4155
ENST00000369301	ENSG00000196865	NHLRC2	0.422491	1	21	0.324741	part1	4.48958	4.40343	4.06545	4.10576	3.18502	4.20686	3.33454	4.93201
ENST00000382247	ENSG00000163257	DCAF16	0.398904	1	20	0.324759	part1	13.9621	14.345	14.036	13.2147	11.5594	13.6909	12.2822	14.685
ENST00000408930	ENSG00000221932	HEPN1	0.906212	1	21	0.324764	part1	0.083807	0.127839	0	0.026697	0	0	0	0.046309
ENST00000472855	ENSG00000125814	NAPB	0.50156	1	19	0.324811	part1	0.234636	0.165627	0.05894	0.250953	0.165625	0.161626	0.080639	0.322014
ENST00000396801	ENSG00000126746	ZNF384	0.492345	1	21	0.324866	part1	2.31464	2.45698	1.7989	0.373152	1.98449	1.75706	1.43275	2.35318
ENST00000426081	ENSG00000006625	GGCT	0.611255	1	19	0.324872	part1	7.51967	6.79204	0	6.00749	8.71321	0	0	8.83478
ENST00000361247	ENSG00000116584	ARHGEF2	0.469142	1	21	0.324967	part1	3.05494	3.57802	1.71471	2.70963	2.2234	2.40729	1.58231	2.7677
ENST00000441993	ENSG00000089472	HEPH	0.751173	1	20	0.324974	part1	0.269774	0.365335	0	0	0.269337	0.005615	0	0.194932
ENST00000371627	ENSG00000107854	TNKS2	0.416117	1	20	0.324975	part1	7.29002	6.8156	7.01938	6.45632	5.59302	6.47484	5.93295	8.32684
ENST00000480636	ENSG00000171109	MFN1	0.59836	1	21	0.325017	part1	0.71135	0.729086	0.102466	0.228192	0.520307	0.194608	0.42346	0.74812
ENST00000501194	ENSG00000246792	AC106038.1	1	1	27	0.32502	part2	0.064483	0	0.062595	0	0	0	0	0.133814
ENST00000342374	ENSG00000132824	SERINC3	0.416612	1	19	0.325087	part1	20.6115	20.2452	17.1175	16.3231	16.9648	20.7885	17.59	22.5461
ENST00000552771	ENSG00000166783	MARF1	0.459232	1	20	0.325106	part1	7.26193	9.36285	5.40625	5.12621	4.6501	5.73047	5.38985	5.71223
ENST00000328379	ENSG00000184924	PTRHD1	0.388662	1	21	0.325195	part1	18.3244	19.0957	17.9434	17.1402	17.7348	18.2966	17.5176	18.9288
ENST00000366622	ENSG00000143674	MAP3K21	0.740213	1	20	0.325205	part1	1.25809	0.52151	0.252276	0.572035	0.327731	0.131254	0.074404	2.08891
ENST00000619758	ENSG00000277718	LINC02255	0.631593	1	20	0.325237	part1	0.09844	0.107062	0	0	0.078087	0.098403	0	0.09707
ENST00000392365	ENSG00000003436	TFPI	0.561364	1	21	0.32525	part1	1.1021	1.14804	0.382328	0.932017	0.853927	0.336875	0.142436	1.13822
ENST00000369980	ENSG00000184216	IRAK1	0.498894	1	19	0.325336	part1	27.2872	30.2934	11.2181	16.0116	12.2519	16.1535	28.6104	26.2931
ENST00000406819	ENSG00000219249	AMZ2P2	0.685855	1	21	0.325401	part1	0.474502	0.590631	0.154504	0.208321	0.019043	0.087679	0.198316	0.392973
ENST00000324266	ENSG00000171853	TRAPPC12	0.501932	1	19	0.325406	part1	3.68703	3.04907	2.98832	2.17933	0.352791	3.92007	1.80275	4.59436
ENST00000474853	ENSG00000198910	L1CAM	0.474514	1	20	0.325457	part1	0.26773	0.216237	0.165202	0.198477	0.221526	0.20199	0.123688	0.338562
ENST00000381967	ENSG00000169299	PGM2	0.407442	1	21	0.32555	part1	13.2536	14.0176	12.7522	11.2739	12.7199	11.3671	11.0945	13.44
ENST00000592188	ENSG00000105705	SUGP1	0.479117	1	21	0.325568	part1	1.51941	1.37174	1.2358	0.580383	1.01604	1.14462	1.09682	1.7757
ENST00000480536	ENSG00000119335	SET	0.429561	1	19	0.325596	part1	3.06392	3.36017	1.90409	2.95912	2.30732	3.27888	2.04682	2.98599
ENST00000504173	ENSG00000138750	NUP54	0.805301	1	26	0.325717	part2	0.194909	0.069721	0.174607	0.007671	0.093727	0.098702	0.054733	0.333669
ENST00000581549	ENSG00000227036	LINC00511	0.465174	1	21	0.325734	part1	1.09343	1.03672	0.799973	0.874724	0.677994	0.528382	0.978284	1.22658
ENST00000640569	ENSG00000078269	SYNJ2	0.474842	1	20	0.325778	part1	0.311821	0.362223	0.128037	0.216209	0.275635	0.289918	0.148674	0.283015
ENST00000480907	ENSG00000013374	NUB1	0.511747	1	21	0.325785	part1	4.50246	4.50727	2.04797	3.28605	3.77553	2.46308	1.61312	4.81052
ENST00000556733	ENSG00000165792	METTL17	0.548726	1	19	0.325834	part1	0.016163	0.020405	0	0.014811	0.002698	0.009446	0.013758	0.012937
ENST00000587225	ENSG00000133243	BTBD2	0.492782	1	19	0.325866	part1	1.10081	1.28696	0.434842	1.27583	0.807735	0.306158	0.652405	0.990234
ENST00000355749	ENSG00000128609	NDUFA5	0.448618	1	21	0.325929	part1	8.95138	9.32043	5.76666	7.26759	5.86772	7.079	7.77431	9.1923
ENST00000607397	ENSG00000271966	AC021321.1	0.656446	1	21	0.325936	part1	0.157073	0.115914	0.001016	0.077297	0.097496	0.019146	0.057204	0.208826
ENST00000610279	ENSG00000272892	AL133551.1	0.781962	1	19	0.325969	part1	0.163911	0.013674	0.028156	0.003216	0.10881	0	0	0.325157
ENST00000460215	ENSG00000010803	SCMH1	0.485931	1	21	0.326006	part1	0.188598	0.203248	0.095714	0.145481	0.092408	0.175626	0.102676	0.186565
ENST00000421762	ENSG00000226026	AC092802.1	0.633044	1	21	0.326013	part1	0.044745	0.038128	0.001386	0.009591	0.020795	0.02014	0.027589	0.054276
ENST00000298556	ENSG00000165704	HPRT1	0.425316	1	19	0.326083	part1	16.3712	13.803	13.9057	13.2976	13.0923	14.0256	13.5159	20.0312
ENST00000509500	ENSG00000214273	AGGF1P1	0.564281	1	19	0.326171	part1	0.239753	0.150964	0.105897	0.160676	0.049967	0.197039	0.053927	0.344235
ENST00000367385	ENSG00000151414	NEK7	0.412687	1	21	0.3262	part1	6.15034	6.25358	6.01697	5.539	4.62386	5.29048	5.36212	6.45046
ENST00000467617	ENSG00000100387	RBX1	0.459218	1	19	0.32623	part1	0.646684	0.779636	0.276717	0.409565	0.389408	0.553728	0.704847	0.555874
ENST00000565980	ENSG00000167264	DUS2	0.701251	1	21	0.326323	part1	0.45486	0.425905	0.135179	0.192943	0.157716	8.9e-05	0.107862	0.513028
ENST00000355619	ENSG00000005812	FBXL3	0.423477	1	20	0.326342	part1	6.8472	7.03685	6.86524	5.99551	5.83468	4.63686	5.23209	7.0975
ENST00000228865	ENSG00000111269	CREBL2	0.442446	1	21	0.32638	part1	5.06032	5.29052	4.70257	3.83251	3.79092	3.41627	3.79564	5.15346
ENST00000486738	ENSG00000102119	EMD	0.819866	1	29	0.326401	part2	1.24094	1.14685	1.69149	0.137338	0.309792	0.928601	0.768243	1.41399
ENST00000457894	ENSG00000165175	MID1IP1	0.977929	1	21	0.326439	part1	7.59136	0.478033	0.091919	0.015682	0.364475	0.052771	0	15.1856
ENST00000456079	ENSG00000106397	PLOD3	0.522221	1	19	0.326459	part1	0.370862	0.210678	0.301879	0	0.207087	0.335606	0.194672	0.554373
ENST00000496470	ENSG00000006607	FARP2	0.567833	1	19	0.326464	part1	0.185171	0.119065	0.164806	0.010663	0.134571	0.090677	0.030894	0.262866
ENST00000264235	ENSG00000082701	GSK3B	0.404123	1	19	0.326489	part1	12.5905	11.4873	11.6645	11.378	9.93211	12.4081	11.4782	14.4853
ENST00000568000	ENSG00000174943	KCTD13	0.549914	1	21	0.326684	part1	2.47423	3.13775	1.86367	1.31635	1.64507	0.337363	1.03633	1.96168
ENST00000422754	ENSG00000116679	IVNS1ABP	0.610984	1	21	0.326687	part1	0.888983	1.06463	0.508958	0.485428	0.20705	0.160865	0.370235	0.767489
ENST00000326080	ENSG00000170271	FAXDC2	0.90068	1	21	0.326715	part1	0.288601	0.280452	0	0.006531	0.003813	0.087053	0	0.314189
ENST00000370435	ENSG00000119900	OGFRL1	0.453882	1	21	0.326859	part1	3.76881	3.14305	2.93321	2.77989	2.38487	3.07163	2.70383	4.61842
ENST00000519757	ENSG00000197226	TBC1D9B	0.459882	1	20	0.326861	part1	1.30197	1.47335	1.15008	1.04644	1.24288	0.632209	0.606486	1.20782
ENST00000480929	ENSG00000135912	TTLL4	0.434919	1	21	0.327013	part1	0.457359	0.454279	0.404542	0.362649	0.346477	0.354887	0.348477	0.486856
ENST00000343533	ENSG00000165240	ATP7A	0.698389	1	21	0.327165	part1	1.12504	1.03267	0.800825	0.590698	0.093524	0	0	1.28096
ENST00000514533	ENSG00000175414	ARL10	0.753512	1	21	0.327205	part1	0.344692	0.22702	0.039444	0	0.207506	0	0.097618	0.481631
ENST00000532273	ENSG00000149115	TNKS1BP1	0.531843	1	20	0.327413	part1	0.772071	0.647764	0.744288	0.388817	0.528379	0.215194	0.198952	0.938157
ENST00000426431	ENSG00000185591	SP1	0.447814	1	21	0.327501	part1	17.5272	20.552	14.9526	12.7132	10.8133	13.9357	13.5765	15.4387
ENST00000557628	ENSG00000100592	DAAM1	0.599612	1	21	0.327546	part1	0.161997	0.1612	0.023935	0.144901	0.017791	0.053122	0.090436	0.171281
ENST00000258399	ENSG00000135913	USP37	0.543528	1	21	0.327607	part1	3.68954	3.21928	2.23506	1.58989	1.8654	1.22466	2.54317	4.35319
ENST00000447838	ENSG00000135299	ANKRD6	0.55071	1	19	0.327626	part1	0.313364	0.400466	0	0.261047	0	0.218919	0.300275	0.242538
ENST00000295797	ENSG00000163558	PRKCI	0.401119	1	19	0.327665	part1	4.2376	4.58644	3.81029	4.42303	3.38293	3.96825	3.72423	4.10858
ENST00000475287	ENSG00000145819	ARHGAP26	0.639272	1	20	0.327678	part1	0.412096	0.23579	0.04319	0.217363	0.049046	0.25667	0.143325	0.609637
ENST00000577038	ENSG00000108960	MMD	0.508986	1	21	0.327742	part1	1.01397	0.865581	0.548592	0.44187	0.508395	0.673169	0.812442	1.21415
ENST00000553131	ENSG00000065361	ERBB3	0.722842	1	26	0.3278	part2	2.25256	1.37303	1.46791	0.918489	2.36469	0.410114	1.29275	3.24606
ENST00000588857	ENSG00000130734	ATG4D	0.803984	1	21	0.327859	part1	1.51723	0.644459	0.445555	0.562587	0.120094	0	0	2.46591
ENST00000360525	ENSG00000185808	PIGP	0.434779	1	20	0.327886	part1	0.551831	0.632515	0.370285	0.443753	0.398994	0.544113	0.430651	0.49855
ENST00000485841	ENSG00000188529	SRSF10	0.424573	1	21	0.327907	part1	11.1926	11.5533	8.18792	8.67038	8.18139	10.2671	10.9545	11.3875
ENST00000559037	ENSG00000166734	CASC4	0.818441	1	21	0.328001	part1	0.064008	0.082209	0	0	0	0.031759	0.011509	0.048829
ENST00000464147	ENSG00000115942	ORC2	0.446146	1	21	0.328016	part1	3.08793	2.95228	1.65093	2.36618	2.67428	2.6692	2.32596	3.37367
ENST00000380924	ENSG00000147862	NFIB	0.813299	1	20	0.328146	part1	0.091731	0.05904	0	0.064149	0	0	0	0.128672
ENST00000571678	ENSG00000111907	TPD52L1	0.482668	1	21	0.328172	part1	2.59196	2.27407	2.18257	1.99028	1.38947	1.87065	1.03233	3.03205
ENST00000366812	ENSG00000182827	ACBD3	0.399001	1	21	0.328176	part1	13.7771	14.6383	12.7005	12.393	12.5341	12.324	13.2822	13.5654
ENST00000638958	ENSG00000274020	LINC01138	0.685676	1	19	0.328187	part1	0.106207	0.026423	0.012158	0.02707	0	0.086787	0.02229	0.190887
ENST00000566748	ENSG00000135698	MPHOSPH6	0.590717	1	19	0.328203	part1	0.293424	0.11479	0.160961	0.055998	0.052479	0.249792	0.100137	0.485717
ENST00000373232	ENSG00000180817	PPA1	0.389439	1	19	0.328246	part1	108.874	105.163	101.373	107.624	105.409	100.777	104.831	117.647
ENST00000507606	ENSG00000243317	STMP1	0.426829	1	21	0.328247	part1	11.9368	12.0985	10.7839	9.99705	9.83388	8.85337	9.36489	12.3298
ENST00000472613	ENSG00000162913	OBSCN-AS1	0.490884	1	20	0.328274	part1	0.314102	0.307897	0.096408	0.31396	0.244823	0.125812	0.211258	0.334729
ENST00000642946	ENSG00000233532	LINC00460	0.498239	1	21	0.328287	part1	0.643981	0.654244	0.603744	0.401817	0.419505	0	0.55034	0.663313
ENST00000357339	ENSG00000026103	FAS	0.722306	1	21	0.328372	part1	4.6987	5.81833	0.781287	1.60349	1.30218	0.936723	0.877494	3.79195
ENST00000450622	ENSG00000132432	SEC61G	0.494565	1	21	0.328488	part1	7.64689	7.14808	4.05592	6.48579	4.9481	3.2051	5.09571	8.48397
ENST00000249064	ENSG00000159873	CCDC117	0.522487	1	20	0.328556	part1	13.3579	11.784	10.544	9.00763	2.93139	12.5547	2.11877	15.5142
ENST00000560518	ENSG00000259577	CERNA1	0.599547	1	19	0.32856	part1	0.210667	0.142684	0	0.15097	0.198304	0	0.078922	0.287731
ENST00000640464	ENSG00000164199	ADGRV1	1	1	21	0.328619	part1	0.013338	0.01978	0	0	0	0	0	0.00737
ENST00000559157	ENSG00000086666	ZFAND6	0.663841	1	20	0.328627	part1	1.58102	2.6732	0.335707	0.354146	0.206899	1.18982	0.349584	0.55666
ENST00000535407	ENSG00000172927	MYEOV	0.460797	1	19	0.328644	part1	1.51492	1.78583	0.785159	1.75076	1.2809	0.727256	0.849752	1.30876
ENST00000520248	ENSG00000253919	THAP12P7	0.445875	1	19	0.32874	part1	0.461475	0.400317	0.308325	0.4167	0.402982	0.254593	0.361853	0.541875
ENST00000498582	ENSG00000148019	CEP78	0.603513	1	21	0.328776	part1	0.468362	0.50323	0.170189	0.05273	0.082652	0.182646	0.447604	0.452869
ENST00000591856	ENSG00000108883	EFTUD2	0.761406	1	21	0.328847	part1	0.352259	0.499006	0.137868	0.05662	0.067801	0.017401	0.055948	0.21983
ENST00000488802	ENSG00000113812	ACTR8	0.520431	1	21	0.328903	part1	1.07045	1.04039	0.800252	0.886667	0.450304	0.472065	0.389687	1.14367
ENST00000472983	ENSG00000058799	YIPF1	0.805208	1	20	0.328915	part1	0.35717	0.253459	0.262673	0	0	0	0	0.475176
ENST00000554834	ENSG00000198208	RPS6KL1	0.607406	1	20	0.32896	part1	0.57789	0.748732	0.232531	0	0.451878	0.247662	0.203308	0.429994
ENST00000521324	ENSG00000104218	CSPP1	0.529308	1	19	0.32899	part1	1.3211	0.899999	0.487129	1.21275	0.957524	0.280264	0.633165	1.79442
ENST00000463579	ENSG00000126524	SBDS	1	1	21	0.329041	part1	0.199537	0.232707	0	0	0	0	0	0.174076
ENST00000372348	ENSG00000097007	ABL1	0.41931	1	19	0.329105	part1	1.61541	1.61153	1.6569	1.44154	1.29423	1.27482	1.13002	1.68145
ENST00000574186	ENSG00000167842	MIS12	0.597819	1	21	0.329114	part1	2.19379	2.38786	1.982	0.995966	1.50633	0	0	2.08401
ENST00000645406	ENSG00000144747	TMF1	0.513089	1	21	0.329155	part1	0.551784	0.577022	0.228517	0.382563	0.231139	0.474173	0.274348	0.547459
ENST00000263791	ENSG00000128829	EIF2AK4	0.398838	1	20	0.329281	part1	15.8817	14.8531	13.6959	15.6663	13.9569	14.5584	14.8211	17.4966
ENST00000608284	ENSG00000111906	HDDC2	0.480893	1	21	0.329284	part1	1.63628	1.7883	0.616504	0.872251	1.08597	1.38369	1.40555	1.54452
ENST00000462940	ENSG00000164897	TMUB1	0.490843	1	21	0.329291	part1	11.3018	10.5478	7.85843	6.87815	8.20044	9.83148	2.83358	12.4719
ENST00000395965	ENSG00000113391	FAM172A	0.495025	1	20	0.329303	part1	1.9748	1.79288	0.858326	1.58209	0.59523	1.80479	1.2769	2.22912
ENST00000333479	ENSG00000184445	KNTC1	0.413169	1	20	0.329339	part1	6.8419	7.166	5.69281	5.58086	5.2254	6.19194	6.81543	6.76668
ENST00000396847	ENSG00000132256	TRIM5	0.463089	1	21	0.329363	part1	2.93448	2.50204	2.41261	1.85498	1.97617	2.08943	1.99654	3.47294
ENST00000468148	ENSG00000112210	RAB23	0.488519	1	20	0.329416	part1	3.17305	2.3635	1.87198	1.87838	1.77505	2.40072	2.15885	4.09571
ENST00000521038	ENSG00000129292	PHF20L1	0.680717	1	19	0.329428	part1	0.102662	0.056543	0	0	0.061428	0.061672	0.023023	0.152332
ENST00000595028	ENSG00000130726	TRIM28	0.448744	1	19	0.329465	part1	10.7929	12.9248	6.09327	5.4254	8.95478	9.60493	10.1639	9.04106
ENST00000623579	ENSG00000236830	CBR3-AS1	0.960427	1	21	0.329509	part1	0.032509	0.018496	0	0	0	0	0.004061	0.047554
ENST00000554851	ENSG00000100479	POLE2	0.497279	1	21	0.329567	part1	1.12452	1.25166	0.783178	0.601376	0.679506	0.645581	0.739695	1.03582
ENST00000525233	ENSG00000254791	FAR1-IT1	0.555066	1	20	0.329575	part1	0.438651	0.59972	0.213991	0.377477	0.288552	0.044305	0.142475	0.29249
ENST00000223321	ENSG00000106588	PSMA2	0.468687	1	19	0.329575	part1	35.0525	27.8756	33.9542	26.1637	20.6213	30.7683	9.06021	43.4282
ENST00000373943	ENSG00000117758	STX12	0.441057	1	21	0.329589	part1	9.83305	9.12758	7.11201	6.92331	7.54263	7.68044	8.54992	10.8736
ENST00000361183	ENSG00000198898	CAPZA2	0.396256	1	20	0.329759	part1	6.48684	6.84393	5.89574	6.1746	5.20619	6.4551	6.24008	6.34061
ENST00000638617	ENSG00000284292	AC004922.1	0.77504	1	20	0.32977	part1	13.1488	7.83917	1.89837	0.452695	0.017632	8.49245	0.712093	18.8845
ENST00000522170	ENSG00000133943	DGLUCY	0.776582	1	20	0.329777	part1	0.152148	0.114913	0	0.132704	0	0	0	0.194206
ENST00000422239	ENSG00000227014	AC007285.1	0.47065	1	19	0.329819	part1	0.758269	0.553192	0.564186	0.459604	0.609553	0.416781	0.535551	0.987488
ENST00000477992	ENSG00000163466	ARPC2	0.651242	1	21	0.32992	part1	1.88382	1.88418	1.80356	0	0	1.25421	0	1.94184
ENST00000430743	ENSG00000198276	UCKL1	0.465275	1	21	0.329922	part1	3.35582	3.30761	2.10932	2.58112	2.33871	2.81947	1.8411	3.50803
ENST00000437353	ENSG00000114648	KLHL18	0.585916	1	19	0.32994	part1	0.004829	0.007532	0.001206	0.004177	0.00436	0.000458	7.2e-05	0.002175
ENST00000404914	ENSG00000168397	ATG4B	0.526034	1	19	0.329953	part1	2.3705	1.51271	2.56218	0.960646	0.886136	0.626896	1.43728	3.30104
ENST00000398868	ENSG00000184743	ATL3	0.415444	1	21	0.32997	part1	8.47991	8.90748	7.72642	7.29546	6.38039	7.43379	7.324	8.31152
ENST00000321358	ENSG00000065978	YBX1	0.396781	1	21	0.330012	part1	532.596	534.698	465.055	457.577	490.811	512.209	527.887	546.575
ENST00000611079	ENSG00000277283	AC004812.2	0.49614	1	21	0.330025	part1	1.07916	1.21137	0.312195	0.857249	0.834602	0.87697	0.439714	0.979319
ENST00000296424	ENSG00000164039	BDH2	0.448347	1	19	0.330057	part1	3.99703	3.84364	3.57307	3.07431	4.11368	2.01093	2.1284	4.26936
ENST00000432738	ENSG00000135919	SERPINE2	1	1	27	0.330081	part2	0.018677	0.037806	0	0	0	0	0.025922	0
ENST00000530037	ENSG00000205339	IPO7	0.592592	1	21	0.330155	part1	0.305336	0.231916	0.209685	0.089797	0.192759	0.088498	0.055012	0.387473
ENST00000255194	ENSG00000132842	AP3B1	0.419619	1	20	0.330181	part1	13.4059	12.1306	11.4577	10.2105	10.2339	12.3441	11.9104	15.0651
ENST00000509761	ENSG00000065882	TBC1D1	0.697906	1	19	0.330243	part1	0.460633	0.626164	0.050519	0.014425	0	0	0.538774	0.307932
ENST00000534735	ENSG00000184232	OAF	0.474144	1	20	0.330321	part1	0.915586	0.783615	0.735651	0.514355	0.580509	0.845232	0.398244	1.0725
ENST00000377280	ENSG00000196337	CGB7	0.501768	1	19	0.330463	part1	2.00588	2.56923	1.23055	1.86148	1.51884	0	1.41616	1.49469
ENST00000557830	ENSG00000092330	TINF2	0.536585	1	20	0.330514	part1	0.429427	0.5397	0.15007	0.302324	0.068808	0.246836	0.353974	0.330045
ENST00000616999	ENSG00000277050	AL122125.1	0.69894	1	19	0.330515	part1	0.313802	0.061435	0.081305	0.191419	0.045057	0.0379	0.053233	0.574096
ENST00000632685	ENSG00000043093	DCUN1D1	0.941568	1	19	0.330523	part1	3.11634	6.29855	0.006662	0.010052	0.011634	0.378393	0.178375	0.013531
ENST00000493190	ENSG00000151849	CENPJ	0.54844	1	21	0.330675	part1	2.05165	2.34868	0.085393	1.63424	1.03759	0.715897	1.63522	1.804
ENST00000547020	ENSG00000139625	MAP3K12	0.414896	1	19	0.330707	part1	1.32487	1.42156	0.992139	0.869051	1.17172	1.31728	1.29934	1.25964
ENST00000523111	ENSG00000169139	UBE2V2	0.498802	1	21	0.33078	part1	12.3745	10.1975	9.69416	6.80647	6.28064	7.4098	7.39858	14.8379
ENST00000310513	ENSG00000149187	CELF1	0.488854	1	20	0.330781	part1	1.98998	2.47241	1.25608	0.69679	1.60586	1.36869	1.36281	1.55351
ENST00000587661	ENSG00000092931	MFSD11	0.72329	1	19	0.330796	part1	0.282513	0.510566	1.1e-05	0.033026	0.059112	0.087017	0.147527	0.06086
ENST00000643355	ENSG00000157540	DYRK1A	0.692158	1	28	0.330821	part2	0.248172	0.317328	0.179216	0.164349	0.19871	0.172375	0.274595	0.184569
ENST00000308824	ENSG00000203880	PCMTD2	0.412052	1	21	0.330855	part1	7.202	7.19933	6.21616	5.382	7.18417	6.37763	5.89989	7.36639
ENST00000617860	ENSG00000278311	GGNBP2	0.752782	1	29	0.33088	part2	0.577513	0.598376	0.394064	0.530519	0.280372	0.141587	0.760961	0.569395
ENST00000416045	ENSG00000135040	NAA35	0.916306	1	20	0.330901	part1	0.201602	0.397193	0	0.053723	0.001916	0	0	0.010357
ENST00000382103	ENSG00000109618	SEPSECS	0.411141	1	19	0.330945	part1	1.69607	1.57097	1.73879	1.56072	1.34987	1.44249	1.24821	1.8578
ENST00000557543	ENSG00000172590	MRPL52	0.442565	1	19	0.330976	part1	1.18374	1.31459	0.90321	0.815564	1.22762	0.899075	0.659227	1.07808
ENST00000536027	ENSG00000182149	IST1	0.484332	1	20	0.331003	part1	1.71072	1.53229	0.753822	1.30831	1.55088	0.634397	1.25514	1.92518
ENST00000609318	ENSG00000107929	LARP4B	0.429129	1	19	0.331009	part1	0.946849	1.09537	0.712575	0.895304	0.552025	0.776521	0.868754	0.818168
ENST00000323061	ENSG00000177432	NAP1L5	0.461851	1	19	0.331065	part1	2.10717	2.7198	1.27084	1.23645	1.50031	1.61877	1.78977	1.53774
ENST00000518073	ENSG00000253716	MINCR	0.509149	1	21	0.331143	part1	5.4074	6.70407	1.85849	4.10607	3.24137	3.05958	3.47707	4.21792
ENST00000449169	ENSG00000227963	RBM15-AS1	0.439076	1	19	0.331153	part1	0.162576	0.141175	0.109309	0.168425	0.127229	0.124067	0.098022	0.187088
ENST00000396091	ENSG00000160746	ANO10	0.62734	1	19	0.331218	part1	3.75599	3.62935	0	3.77467	2.96155	0	0	3.95448
ENST00000595460	ENSG00000160013	PTGIR	0.72872	1	21	0.331269	part1	0.118637	0.100794	0.045925	0.012999	0.044309	0.021319	0.008731	0.138598
ENST00000463769	ENSG00000196588	MKL1	0.49089	1	20	0.331281	part1	1.98398	2.50247	1.19463	0.969518	1.26926	0.966583	1.81101	1.50228
ENST00000609599	ENSG00000272986	AC009570.1	0.699748	1	20	0.331305	part1	0.13174	0.147443	0	0.051047	0	0	0.119532	0.118357
ENST00000391959	ENSG00000077157	PPP1R12B	0.619571	1	21	0.331396	part1	1.06943	1.14329	0.390957	0.504993	0.110141	0.009428	0.965896	1.01423
ENST00000500843	ENSG00000247134	AC090204.1	0.722322	1	20	0.33142	part1	0.255352	0.428781	0	0.041024	0	0.236208	0.01892	0.086246
ENST00000193322	ENSG00000081087	OSTM1	0.431441	1	19	0.331447	part1	2.51123	2.20021	2.23726	2.37372	1.54277	2.106	1.72457	2.86502
ENST00000485484	ENSG00000132781	MUTYH	0.4125	1	19	0.3315	part1	0.192352	0.18609	0.199329	0.15767	0.154825	0.147323	0.167126	0.201706
ENST00000253452	ENSG00000131143	COX4I1	0.414488	1	19	0.331543	part1	149.129	158.995	97.2452	115.97	154.766	139.496	127.92	141.679
ENST00000480035	ENSG00000168763	CNNM3	0.50049	1	21	0.331591	part1	0.490081	0.433023	0.159427	0.382606	0.402405	0.146951	0.383586	0.554765
ENST00000462057	ENSG00000119969	HELLS	0.614307	1	21	0.331594	part1	0.327792	0.385766	0.091625	0.232988	0.048029	0.006161	0.241787	0.274876
ENST00000564158	ENSG00000159433	STARD9	0.538493	1	21	0.331627	part1	0.106271	0.11992	0.013197	0.050765	0.070678	0.068066	0.071848	0.094162
ENST00000373758	ENSG00000165476	REEP3	0.426371	1	21	0.331705	part1	8.10473	8.19218	6.33274	6.38193	5.92003	7.38158	6.85596	8.13656
ENST00000374323	ENSG00000204176	SYT15	0.415434	1	19	0.331717	part1	0.264518	0.235405	0.241507	0.246504	0.198487	0.208224	0.227202	0.297397
ENST00000457734	ENSG00000120756	PLS1	0.477014	1	21	0.331732	part1	10.3754	8.94713	6.63535	6.94347	6.99833	5.96584	7.74769	11.9539
ENST00000488155	ENSG00000001461	NIPAL3	0.675928	1	21	0.331741	part1	0.233905	0.153019	0.020921	0.128938	0.114054	0.000248	0.073842	0.318059
ENST00000429741	ENSG00000214765	SEPT7P2	0.497474	1	21	0.331789	part1	1.17707	1.15387	1.10849	0.906739	0.582719	0.196244	0.789377	1.2166
ENST00000527312	ENSG00000196535	MYO18A	0.548244	1	19	0.331804	part1	0.317235	0.195597	0.081852	0.112952	0.242835	0.238958	0.111146	0.443159
ENST00000592558	ENSG00000178982	EIF3K	0.429542	1	21	0.331833	part1	41.1744	42.3911	33.1178	29.047	30.869	32.129	39.6251	40.516
ENST00000446993	ENSG00000128513	POT1	0.752063	1	21	0.33195	part1	1.9012	1.57054	0.501753	0	0.029686	0	1.3567	2.25552
ENST00000529281	ENSG00000137692	DCUN1D5	0.51254	1	21	0.331967	part1	1.4265	1.05388	0.847703	0.936016	0.886397	0.643368	0.773273	1.81663
ENST00000424977	ENSG00000131236	CAP1	1	1	21	0.332091	part1	1.21798	1.49316	0	1e-06	0	0	0	0.956375
ENST00000567810	ENSG00000140740	UQCRC2	0.488638	1	20	0.332203	part1	2.75033	3.32756	1.33715	1.78707	2.35044	1.29904	1.89026	2.20107
ENST00000475486	ENSG00000116497	S100PBP	0.500973	1	19	0.332209	part1	0.562878	0.429912	0.405183	0.340775	0.596037	0.032719	0.312952	0.70146
ENST00000568597	ENSG00000104164	BLOC1S6	0.568096	1	21	0.332347	part1	1.33692	0.999477	0.897839	0.434437	0.936109	0.325458	0.464363	1.68616
ENST00000609727	ENSG00000272636	DOC2B	0.680693	1	21	0.332347	part1	0.309227	0.314709	0	0.170823	0.100283	0.047217	0.118088	0.306397
ENST00000485039	ENSG00000163875	MEAF6	0.782683	1	28	0.332356	part2	1.46994	1.96517	1.00856	0.329427	1.09286	0.502732	1.50186	0.987585
ENST00000531301	ENSG00000213252	AP001282.1	0.516601	1	19	0.332444	part1	0.106719	0.059508	0.095261	0.025455	0.058417	0.099989	0.021166	0.154686
ENST00000375627	ENSG00000196305	IARS	0.518802	1	20	0.332509	part1	0.500264	0.349367	0.266206	0.161158	0.195526	0.476599	0.295879	0.654782
ENST00000581540	ENSG00000213246	SUPT4H1	0.632071	1	21	0.332525	part1	20.3392	23.0207	2.96976	1.69114	11.932	2.30675	16.705	17.8058
ENST00000514247	ENSG00000109775	UFSP2	0.502956	1	20	0.332638	part1	3.86122	4.34467	1.49143	2.13377	1.79252	3.51381	2.53981	3.40187
ENST00000615961	ENSG00000198416	ZNF658B	0.486121	1	21	0.332641	part1	0.860143	0.639961	0.59643	0.571151	0.498747	0.529346	0.537678	1.0856
ENST00000464165	ENSG00000117528	ABCD3	0.736322	1	21	0.332642	part1	0.135432	0.079887	0.010834	0.007076	0.047651	0.051579	0.028622	0.191722
ENST00000457422	ENSG00000180329	CCDC43	0.540153	1	19	0.332645	part1	2.10884	2.57978	0.121425	1.15609	0.919242	2.11015	1.09008	1.65088
ENST00000437809	ENSG00000116580	GON4L	0.823827	1	21	0.332715	part1	3.49364	4.1803	0	1.40179	0.719675	0.123988	0	2.82635
ENST00000377990	ENSG00000011523	CEP68	0.411231	1	21	0.33272	part1	3.44943	3.45762	3.35683	3.24453	3.03952	2.84281	2.35931	3.46019
ENST00000637247	ENSG00000125122	LRRC29	0.702942	1	20	0.332831	part1	0.236733	0.331312	0	0.084187	0.037671	0.146819	0.031858	0.143125
ENST00000245304	ENSG00000125249	RAP2A	0.431529	1	19	0.332833	part1	6.69953	5.61803	5.69289	5.01518	4.98813	5.78252	5.03761	7.81113
ENST00000559272	ENSG00000169330	KIAA1024	0.804905	1	20	0.332912	part1	0.67491	0.38567	0	0.001486	0	0.489871	0	0.96661
ENST00000380842	ENSG00000132963	POMP	0.423774	1	21	0.332941	part1	55.2088	57.1473	47.6498	45.5499	42.6979	44.6864	44.8912	53.4653
ENST00000393960	ENSG00000173599	PC	0.943193	1	20	0.332964	part1	0.877971	0.110111	0	0.158806	0	0	0	1.64865
ENST00000265986	ENSG00000119912	IDE	0.429766	1	21	0.332965	part1	13.1538	11.9057	9.17993	9.62997	10.0282	11.7552	11.8238	14.4454
ENST00000492178	ENSG00000113851	CRBN	0.453768	1	21	0.332977	part1	3.23902	3.12833	1.97759	2.13975	2.83678	2.18783	2.56759	3.36002
ENST00000233615	ENSG00000239779	WBP1	0.435208	1	21	0.332977	part1	3.50758	3.5269	2.34292	3.39815	2.77007	2.85836	2.30088	3.49942
ENST00000460515	ENSG00000175066	GK5	0.54256	1	21	0.333067	part1	0.756817	0.890278	0.307927	0.208596	0.578487	0.456577	0.364112	0.625072
ENST00000530468	ENSG00000100926	TM9SF1	0.586402	1	21	0.333094	part1	1.5248	1.18528	0.798189	0.805905	0.782546	0.508469	0.33352	1.8675
ENST00000351500	ENSG00000123349	PFDN5	0.405907	1	19	0.333147	part1	39.8526	43.1176	31.4735	30.3764	39.6156	34.2902	39.329	36.6542
ENST00000374212	ENSG00000136868	SLC31A1	0.387875	1	20	0.333152	part1	11.0617	11.3885	10.4855	10.3517	10.8338	10.4233	10.3055	10.7529
ENST00000393392	ENSG00000137494	ANKRD42	0.614756	1	21	0.333182	part1	0.355137	0.239017	0.1947	0.049009	0.208213	0	0.215972	0.471642
ENST00000420217	ENSG00000222011	FAM185A	0.48252	1	19	0.333193	part1	0.68367	0.963301	0.341042	0.349901	0.282308	0.581428	0.645749	0.404803
ENST00000514536	ENSG00000109189	USP46	0.516653	1	20	0.333216	part1	0.441574	0.286672	0.166103	0.231312	0.214024	0.38354	0.244687	0.596843
ENST00000514809	ENSG00000164181	ELOVL7	0.652086	1	21	0.333344	part1	0.128551	0.193223	0.024434	0.032902	0.053607	0.062024	0.032735	0.063767
ENST00000445357	ENSG00000213212	NCLP1	0.478852	1	21	0.333378	part1	0.182926	0.205476	0.134504	0.111951	0.106787	0.157563	0.086258	0.160203
ENST00000364716	ENSG00000201586	RNU6-593P	0.793678	1	20	0.333399	part1	0.400598	0.614345	0.092305	0	0	0	0.220022	0.186514
ENST00000464429	ENSG00000157388	CACNA1D	1	1	21	0.33342	part1	0.065307	0.063113	0	0	0	0	0	0.06735
ENST00000509814	ENSG00000164171	ITGA2	0.939614	1	26	0.333499	part2	1.13007	2.25835	0	0	0.27098	0	0.82809	0
ENST00000289373	ENSG00000158164	TMSB15A	0.441855	1	21	0.333592	part1	13.5096	14.0551	10.2061	10.0504	9.65569	12.2834	8.95995	12.9325
ENST00000352511	ENSG00000114739	ACVR2B	0.480889	1	21	0.333704	part1	2.38437	2.52323	2.20783	1.95119	1.18973	2.0064	0.357822	2.23746
ENST00000462677	ENSG00000198860	TSEN15	0.633834	1	21	0.333731	part1	4.03111	3.8666	0.100752	2.40525	1.78062	1.29661	1.39471	4.18112
ENST00000563913	ENSG00000156873	PHKG2	0.54597	1	21	0.33382	part1	1.21378	0.957794	0.413868	0.71095	0.649751	0.727393	0.521676	1.46435
ENST00000437322	ENSG00000234390	USP27X-AS1	0.51229	1	21	0.333841	part1	0.32539	0.253421	0.066691	0.180156	0.209373	0.238102	0.233502	0.395775
ENST00000361991	ENSG00000151292	CSNK1G3	0.545056	1	21	0.333859	part1	5.60504	4.48854	4.30355	4.3715	3.55128	0.851792	0.93484	6.69495
ENST00000242719	ENSG00000123091	RNF11	0.449457	1	21	0.333899	part1	15.3832	14.7362	10.8481	12.1304	11.1672	11.0408	11.2464	15.9519
ENST00000173527	ENSG00000066583	ISOC1	0.42366	1	21	0.333913	part1	18.1012	16.9739	14.0801	15.0284	14.9678	14.5191	15.15	19.1342
ENST00000412916	ENSG00000067955	CBFB	0.43489	1	21	0.333944	part1	13.4765	14.3606	11.5332	10.8339	9.0475	11.7747	9.24972	12.5182
ENST00000440540	ENSG00000234478	ACBD3-AS1	0.537641	1	20	0.333987	part1	0.663151	0.42359	0.267534	0.244076	0.430078	0.411733	0.354029	0.898717
ENST00000231524	ENSG00000113595	TRIM23	0.438622	1	21	0.33406	part1	3.7218	3.65912	3.10142	2.47353	2.85615	3.28565	2.54227	3.76009
ENST00000280154	ENSG00000150593	PDCD4	0.428332	1	20	0.334107	part1	9.0425	9.84458	7.42239	5.5492	7.90535	8.3806	6.86385	8.1775
ENST00000333926	ENSG00000122873	CISD1	0.411215	1	21	0.334118	part1	9.76324	9.01454	7.66737	8.65782	7.94227	8.9461	8.62527	10.443
ENST00000354775	ENSG00000143149	ALDH9A1	0.416725	1	21	0.334128	part1	19.2385	20.7712	17.4883	15.5696	16.9508	15.3776	15.2036	17.5685
ENST00000466308	ENSG00000092853	CLSPN	0.576314	1	21	0.33415	part1	3.14797	3.6526	1.55259	1.18839	0.465542	2.10301	1.61626	2.62016
ENST00000461945	ENSG00000079691	CARMIL1	0.617996	1	21	0.334168	part1	0.055108	0.055974	0.012723	0.03027	0.025998	0.024937	0.007947	0.053729
ENST00000634725	ENSG00000224209	LINC00466	1	1	27	0.334168	part2	0.055373	0	0.028101	0	0	0	0	0.110231
ENST00000494627	ENSG00000125166	GOT2	0.440772	1	21	0.334262	part1	0.955064	0.856039	0.772087	0.84444	0.688018	0.488026	0.832407	1.04603
ENST00000437955	ENSG00000196562	SULF2	0.524789	1	21	0.334298	part1	10.0361	8.93064	5.94032	5.58177	5.02198	7.05241	3.58852	11.0545
ENST00000494385	ENSG00000149016	TUT1	0.727763	1	21	0.334515	part1	0.781919	0.509084	0	0.395598	0	0.170476	0.308274	1.04637
ENST00000395042	ENSG00000171700	RGS19	0.768613	1	21	0.334612	part1	9.56195	9.4529	0.917215	2.01386	4.44384	1.20365	0.024141	9.56126
ENST00000263805	ENSG00000103994	ZNF106	0.42674	1	20	0.33474	part1	3.80825	3.4798	2.8683	2.8298	2.784	3.49932	3.30136	4.08858
ENST00000361915	ENSG00000162688	AGL	0.447951	1	19	0.334777	part1	7.23395	5.50992	4.30714	6.7122	5.39034	7.11123	3.10869	8.86428
ENST00000557342	ENSG00000119705	SLIRP	0.412355	1	20	0.334818	part1	74.6841	68.0042	55.5408	61.5295	66.7872	72.5779	61.4442	80.3702
ENST00000542104	ENSG00000153179	RASSF3	0.653356	1	28	0.334849	part2	18.2031	16.6021	18.511	15.7487	14.5048	17.2163	16.5983	19.557
ENST00000298510	ENSG00000165672	PRDX3	0.451589	1	21	0.334862	part1	95.1082	85.6177	82.2148	69.9511	76.2344	60.9392	55.5777	103.296
ENST00000527690	ENSG00000166012	TAF1D	0.807454	1	26.5	0.334897	part2	0.235794	0.468186	0.138247	0.082755	0.185807	0	0.284002	0
ENST00000579682	ENSG00000188985	DHFRP1	0.516121	1	20	0.334945	part1	24.7008	29.25	15.5718	14.2616	12.0505	22.3779	4.87705	19.795
ENST00000478389	ENSG00000101158	NELFCD	0.416093	1	21	0.334995	part1	3.01484	2.99294	2.51544	2.10357	2.97002	2.66621	2.37393	2.99177
ENST00000433866	ENSG00000230989	HSBP1	0.399406	1	21	0.334996	part1	12.3186	12.508	11.4981	11.3641	10.2883	11.2277	10.9173	11.9458
ENST00000464267	ENSG00000188690	UROS	0.686632	1	21	0.335069	part1	0.543757	0.624441	0.291938	0.218611	0.061857	0.168177	0	0.454524
ENST00000258821	ENSG00000136319	TTC5	0.492225	1	19	0.335081	part1	2.81673	3.20488	1.21564	3.15383	1.85309	1.41014	1.03887	2.3844
ENST00000494695	ENSG00000214114	MYCBP	0.612749	1	21	0.33509	part1	0.827375	0.777503	0	0.41203	0.416483	0.159422	0.572455	0.864135
ENST00000619785	ENSG00000161956	SENP3	0.566543	1	20	0.335092	part1	0.897042	0.508096	0.320263	0.480367	0.268593	0.63584	0.343006	1.27176
ENST00000521825	ENSG00000171045	TSNARE1	0.47986	1	19	0.335156	part1	1.54414	1.79624	1.00771	1.30298	1.00168	0.405747	1.27573	1.26674
ENST00000437826	ENSG00000162129	CLPB	0.941044	1	26	0.335202	part2	0.032999	0	0.026811	0	0	0.007841	0	0.065346
ENST00000328086	ENSG00000155592	ZKSCAN2	0.407358	1	20	0.335206	part1	4.31122	4.08738	3.84107	3.31556	3.57362	4.09561	3.88532	4.46272
ENST00000396060	ENSG00000140307	GTF2A2	0.420266	1	21	0.335337	part1	16.0952	16.2087	15.1387	13.192	14.0372	11.951	11.8905	15.6931
ENST00000370544	ENSG00000143013	LMO4	0.501558	1	21	0.335384	part1	2.10867	2.44334	1.54479	1.22583	1.29958	1.18652	0.991457	1.73523
ENST00000392301	ENSG00000225200	AC246787.1	0.425411	1	20	0.335514	part1	2.29135	2.49912	1.8168	1.78486	2.01816	2.05952	1.54476	2.0388
ENST00000643391	ENSG00000277406	AC245407.1	0.502421	1	21	0.335519	part1	0.372798	0.445499	0.129728	0.210485	0.225739	0.278619	0.25573	0.29271
ENST00000325997	ENSG00000106012	IQCE	0.786033	1	21	0.335579	part1	0.375499	0.339052	0.055974	0.070977	0.163317	0	0.014298	0.404308
ENST00000366529	ENSG00000213025	COX20P1	0.430287	1	21	0.335586	part1	2.84196	2.64082	1.91488	2.16748	2.615	2.25946	2.25579	2.98576
ENST00000590905	ENSG00000091947	TMEM101	0.497447	1	20	0.335636	part1	0.543714	0.625657	0.292181	0.306827	0.318991	0.247209	0.471271	0.450481
ENST00000474311	ENSG00000163608	NEPRO	0.492063	1	21	0.335726	part1	2.26588	2.1431	1.17468	2.08623	0.582039	1.70934	1.41451	2.3401
ENST00000005260	ENSG00000006453	BAIAP2L1	0.389812	1	19	0.33574	part1	27.411	28.643	24.4139	24.8024	26.6174	26.5727	25.3927	25.5893
ENST00000282570	ENSG00000087338	GMCL1	0.421955	1	21	0.335755	part1	6.88854	7.06057	5.95143	5.76599	4.5989	5.80331	5.98625	6.56735
ENST00000550491	ENSG00000139278	GLIPR1	0.732914	1	21	0.335811	part1	0.057142	0.032269	0	0.03004	0.010353	0	0.02158	0.08065
ENST00000384281	ENSG00000207008	SNORA54	0.77888	1	20	0.335921	part1	0.271408	0.349627	0	0	0.229345	0	0	0.186817
ENST00000330490	ENSG00000182912	TSPEAR-AS2	0.62469	1	20	0.335966	part1	0.3846	0.260435	0.009421	0.089158	0.179628	0.376754	0.032741	0.499622
ENST00000617396	ENSG00000237037	NDUFA6-AS1	0.530994	1	20	0.335981	part1	0.049916	0.035061	0.04991	0.03341	0.016346	0.03147	0	0.063491
ENST00000359039	ENSG00000198642	KLHL9	0.424547	1	21	0.335995	part1	7.07808	6.9318	5.77664	5.41955	5.46411	6.10299	5.7906	7.05608
ENST00000394236	ENSG00000184500	PROS1	0.451533	1	21	0.336063	part1	4.50335	4.00122	3.4085	3.2972	3.07301	3.07225	3.42595	4.89564
ENST00000368346	ENSG00000116539	ASH1L	0.462081	1	21	0.33613	part1	0.708151	0.584965	0.486031	0.439614	0.572083	0.575424	0.379284	0.813562
ENST00000644328	ENSG00000163682	RPL9	0.44669	1	20	0.33617	part1	4.3691	4.45829	2.23118	4.22748	3.81048	2.59776	3.23186	4.1692
ENST00000561372	ENSG00000128463	EMC4	0.746818	1	21	0.336246	part1	0.158995	0.134705	0.001039	0.080196	0	0.078738	0.000297	0.179053
ENST00000533349	ENSG00000167325	RRM1	0.772607	1	21	0.33629	part1	0.867114	0.789607	0	0.449194	0	0	0.30967	0.921649
ENST00000447406	ENSG00000149636	DSN1	0.478413	1	19	0.336332	part1	0.726477	0.628002	0.800976	0.319698	0.328589	0.370371	0.535181	0.805422
ENST00000319836	ENSG00000165406	2022-03-08	0.431586	1	21	0.336403	part1	3.64161	3.61226	2.6246	2.55659	3.05038	3.46984	2.55559	3.57118
ENST00000313601	ENSG00000114353	GNAI2	0.469325	1	20	0.336409	part1	66.7021	64.8105	28.2304	54.9946	65.1267	45.1351	30.7082	66.7641
ENST00000502784	ENSG00000249353	NPM1P27	0.402996	1	20	0.33641	part1	27.6999	28.8627	24.2373	23.2296	26.1497	24.1102	24.2526	25.7771
ENST00000424552	ENSG00000228702	AL645998.1	0.660334	1	19	0.336454	part1	0.287966	0.393181	0	0.311591	0.128612	0	0	0.174637
ENST00000565380	ENSG00000103994	ZNF106	0.532067	1	21	0.336552	part1	0.323158	0.239432	0.221426	0.203723	0.164489	0.118815	0.135922	0.397512
ENST00000569339	ENSG00000063854	HAGH	0.644802	1	21	0.336693	part1	0.716993	0.681326	0.474661	0.227037	0.053829	0.051495	0.365995	0.731096
ENST00000369314	ENSG00000121851	POLR3GL	0.447587	1	19	0.336701	part1	10.3353	9.09885	5.6798	6.35721	7.0378	10.3369	8.47306	11.2616
ENST00000037243	ENSG00000034713	GABARAPL2	0.415266	1	21	0.336734	part1	33.5963	34.2978	28.456	25.906	26.0198	30.4558	29.6489	31.8766
ENST00000521442	ENSG00000147416	ATP6V1B2	0.759307	1	30	0.336798	part2	0.829776	1.0099	0.507387	0.48932	0.451654	0.331207	1.04232	0.623947
ENST00000506409	ENSG00000118579	MED28	0.450022	1	20	0.336807	part1	0.453539	0.409034	0.446107	0.373138	0.141174	0.404372	0.280768	0.483913
ENST00000478793	ENSG00000184307	ZDHHC23	0.559796	1	20	0.33686	part1	1.02461	0.738104	0.792652	0.4288	0.71745	0.272821	0.180043	1.27883
ENST00000480010	ENSG00000120265	PCMT1	0.483483	1	21	0.336865	part1	0.14213	0.114554	0.087866	0.104025	0.097563	0.086611	0.074575	0.165136
ENST00000577009	ENSG00000174292	TNK1	0.917322	1	28	0.336948	part2	0.083418	0.022063	0.095679	0.009003	0.023727	0	0.019995	0.141988
ENST00000315212	ENSG00000171865	RNASEH1	0.412018	1	21	0.336968	part1	12.2458	12.3742	11.2175	11.3244	9.14722	11.1893	8.98297	11.7211
ENST00000506895	ENSG00000249084	AC027627.1	0.52652	1	21	0.336969	part1	0.493623	0.462104	0.380191	0.2023	0.310432	0	0.42431	0.509065
ENST00000644836	ENSG00000196352	CD55	1	1	27	0.336981	part2	0.006313	0.012321	0	0	0	0	0.005417	0
ENST00000491927	ENSG00000156299	TIAM1	0.443768	1	19	0.337059	part1	1.62463	1.8208	1.13003	1.77238	1.30254	0.695527	1.14095	1.37448
ENST00000439976	ENSG00000091136	LAMB1	0.794612	1	21	0.33706	part1	0.294674	0.415621	0.106824	0	0.119122	0	0	0.163854
ENST00000465151	ENSG00000168906	MAT2A	0.472666	1	21	0.33711	part1	2.26145	2.28451	1.70133	1.53269	1.93606	1.07235	1.24166	2.16227
ENST00000431023	ENSG00000011376	LARS2	0.858771	1	21	0.337186	part1	0.186373	0.260462	0	0	0	0.022962	0.067921	0.105795
ENST00000460366	ENSG00000136631	VPS45	0.653903	1	21	0.337232	part1	1.62011	2.04388	0.588816	0.243597	0.369252	0.692557	0.648447	1.14004
ENST00000592790	ENSG00000062716	VMP1	0.480122	1	21	0.337337	part1	21.0975	18.234	13.9863	11.8831	12.8676	12.1547	16.8282	23.2098
ENST00000620863	ENSG00000273611	ZNHIT3	0.734141	1	19	0.337352	part1	0.341825	0.392243	0	0.366901	0	0	0	0.279091
ENST00000509249	ENSG00000164136	IL15	0.732185	1	21	0.337391	part1	0.101819	0.050333	0.045357	0.000787	0.029987	0	0.034217	0.149531
ENST00000253039	ENSG00000130741	EIF2S3	0.395839	1	20	0.337403	part1	86.671	82.3685	79.4089	76.6735	69.8414	84.5317	81.6098	87.8372
ENST00000340828	ENSG00000113328	CCNG1	0.421554	1	20	0.337435	part1	21.8639	21.8279	16.3595	16.1657	16.5815	21.343	18.4593	21.1025
ENST00000435295	ENSG00000235381	AL596202.1	0.47364	1	21	0.337464	part1	0.582637	0.573194	0.391646	0.362511	0.248146	0.40733	0.508944	0.570585
ENST00000599736	ENSG00000178078	STAP2	0.833262	1	21	0.33749	part1	0.062734	0.023337	0.006189	0.00273	0.007489	0.005027	0.015741	0.099713
ENST00000573832	ENSG00000157353	FUK	0.461328	1	19	0.337635	part1	0.394205	0.290662	0.466383	0.285088	0.2106	0.146144	0.254961	0.482581
ENST00000608034	ENSG00000232388	SMIM26	0.579577	1	21	0.337764	part1	0.444181	0.445641	0.211987	0.118761	0.218325	0.382592	0.022205	0.425142
ENST00000465690	ENSG00000026950	BTN3A1	0.603358	1	19	0.33778	part1	0.230821	0.094676	0.21726	0.131109	0.075978	0.013224	0.01159	0.357751
ENST00000348354	ENSG00000154640	BTG3	0.422499	1	21	0.337781	part1	29.0901	28.3766	26.9994	20.645	23.3844	23.7155	22.972	28.6545
ENST00000301280	ENSG00000167670	CHAF1A	0.441671	1	21	0.337811	part1	25.2063	30.0303	19.0841	18.2474	19.2958	18.4901	19.2076	19.38
ENST00000379847	ENSG00000165264	NDUFB6	0.459491	1	21	0.337881	part1	8.41892	8.8585	7.25923	6.24377	6.46907	4.18219	5.15578	7.63931
ENST00000465076	ENSG00000176986	SEC24C	0.418444	1	19	0.337934	part1	6.96929	7.08246	4.38191	5.97552	6.70449	4.83698	6.76321	6.57138
ENST00000562154	ENSG00000157890	MEGF11	0.57155	1	19	0.337941	part1	0.16457	0.22514	0	0.159166	0.164295	0	0.041516	0.097168
ENST00000366552	ENSG00000162843	WDR64	0.597828	1	19	0.337962	part1	0.031637	0.052384	0.004944	0.027632	0.021714	0.005324	0.003293	0.00949
ENST00000479177	ENSG00000090686	USP48	0.5463	1	19	0.337984	part1	0.221688	0.133762	0.086246	0.044553	0.180286	0.173378	0.060187	0.300363
ENST00000230056	ENSG00000112312	GMNN	0.506783	1	21	0.338012	part1	15.9453	19.2873	10.136	7.79273	5.96394	10.1683	11.8499	11.9411
ENST00000514938	ENSG00000100258	LMF2	0.517762	1	21	0.338037	part1	1.53519	1.53483	0.962794	0.858573	1.12827	0.680431	0.599739	1.47137
ENST00000474959	ENSG00000143553	SNAPIN	0.517815	1	20	0.338097	part1	1.1712	1.06653	1.06876	0.507211	0.301156	0.542643	0.80588	1.22626
ENST00000607978	ENSG00000272831	AC027644.3	0.455614	1	20	0.338201	part1	2.17446	2.24278	1.95541	1.18605	2.13305	1.62176	0.785849	2.01216
ENST00000392782	ENSG00000123636	BAZ2B	0.575344	1	19	0.338206	part1	2.29506	1.7126	1.30173	0.132171	0.46413	2.52664	0.583946	2.77824
ENST00000580182	ENSG00000154845	PPP4R1	0.610289	1	19	0.338278	part1	0.106618	0.160418	0	0	0.011865	0.097137	0.092197	0.048043
ENST00000596925	ENSG00000130311	DDA1	0.503706	1	20	0.338288	part1	0.834264	0.673247	0.550271	0.561335	0.526373	0.747214	0.044555	0.958521
ENST00000605337	ENSG00000116221	MRPL37	0.703482	1	26	0.33838	part2	58.1369	61.5652	28.0561	51.8345	59.3867	0.107031	64.2584	52.1071
ENST00000443977	ENSG00000115825	PRKD3	0.922061	1	26	0.338395	part2	0.091509	0.178812	0	0.026441	0	0	0.042491	0
ENST00000536133	ENSG00000018610	CXorf56	0.828875	1	27	0.338419	part2	0.339684	0.389445	0	0	0.280305	0	0.354069	0.274508
ENST00000610432	ENSG00000102158	MAGT1	0.4173	1	20	0.338466	part1	9.73011	10.0041	8.49188	8.75276	8.36326	9.72259	4.8113	9.01334
ENST00000464709	ENSG00000161249	DMKN	0.940627	1	21	0.338567	part1	0.251042	0.051466	0	0.046797	0	0	0	0.438877
ENST00000266673	ENSG00000139291	TMEM19	0.41098	1	20	0.338573	part1	1.9615	1.82017	1.61988	1.89819	1.55575	1.59707	1.63215	2.01166
ENST00000597924	ENSG00000204604	ZNF468	0.858539	1	21	0.338604	part1	0.013899	0.012164	0	0	0	0	0.006747	0.014885
ENST00000405106	ENSG00000243789	JMJD7	0.672433	1	19	0.338654	part1	0.335262	0.135317	0.11749	0.17084	0.193879	0	0	0.519306
ENST00000328724	ENSG00000078304	PPP2R5C	0.41787	1	20	0.338679	part1	5.638	5.64579	4.49295	3.36452	4.58813	5.6196	5.12543	5.36313
ENST00000555007	ENSG00000187186	AL162231.1	0.87992	1	21	0.338789	part1	0.121228	0.166251	3.8e-05	0.000173	7e-06	0.0486	0	0.070248
ENST00000369070	ENSG00000057663	ATG5	0.627267	1	21	0.338805	part1	0.402217	0.388462	0	0.198136	0.180375	0.223674	0.103189	0.396384
ENST00000262096	ENSG00000104219	ZDHHC2	0.453667	1	21	0.338808	part1	2.75969	2.28519	1.99072	1.78907	2.00639	2.02184	2.00091	3.1003
ENST00000483582	ENSG00000163702	IL17RC	0.738648	1	28	0.338832	part2	1.33032	0.986711	1.4422	0.380866	0.613318	1.20627	0.850766	1.60906
ENST00000565832	ENSG00000177200	CHD9	0.959061	1	20	0.338854	part1	0.114098	0.218848	0.000378	0.013991	0	0	0	0.003671
ENST00000378746	ENSG00000131437	KIF3A	0.425472	1	21	0.338859	part1	4.42097	4.1456	3.81	3.82402	3.27404	3.61918	3.08991	4.47998
ENST00000508917	ENSG00000145734	BDP1	0.70301	1	19	0.338895	part1	6.04379	1.4293	2.12133	1.16924	0.706257	2.80557	0.731529	10.3606
ENST00000461863	ENSG00000163946	FAM208A	0.668235	1	21	0.33905	part1	0.272039	0.161416	0.145428	0.061219	0.085631	0	0.106026	0.368802
ENST00000584240	ENSG00000161526	SAP30BP	0.67962	1	20	0.33906	part1	0.44437	0.275853	0.11792	0.19407	0	0.305792	0	0.590272
ENST00000394901	ENSG00000167536	DHRS13	0.583897	1	21	0.339106	part1	1.45905	1.34988	0.587213	0.625372	0.861469	0.204912	0.787164	1.49361
ENST00000284041	ENSG00000153914	SREK1	0.473438	1	21	0.339151	part1	8.77958	8.16767	8.05523	7.68816	0	7.09417	5.95399	8.93956
ENST00000307407	ENSG00000169429	CXCL8	0.485956	1	20	0.339182	part1	1.23733	1.30909	1.07233	0.647963	0.462208	0.504802	1.1714	1.10145
ENST00000522852	ENSG00000137563	GGH	0.525181	1	20	0.339214	part1	0.333005	0.308758	0.06752	0.211694	0.175138	0.32591	0.107206	0.339833
ENST00000509014	ENSG00000136436	CALCOCO2	0.57361	1	21	0.339229	part1	0.586203	0.524069	0.467242	0.196502	0.244458	0.156526	0.219731	0.617674
ENST00000581477	ENSG00000198231	DDX42	0.45587	1	21	0.339377	part1	1.52014	1.24581	0.807098	1.17284	1.01212	1.19501	1.15924	1.71317
ENST00000571029	ENSG00000129235	TXNDC17	0.494248	1	21	0.339455	part1	0.376231	0.337485	0.227325	0.242834	0.260021	0.149554	0.254302	0.394523
ENST00000308330	ENSG00000174106	LEMD3	0.409771	1	20	0.339512	part1	6.84183	5.9406	6.37837	5.88488	5.31253	5.77043	5.6802	7.36941
ENST00000463674	ENSG00000182240	BACE2	0.51847	1	20	0.339584	part1	0.430013	0.498921	0.184908	0.340469	0.243016	0.092977	0.314613	0.337261
ENST00000309117	ENSG00000157538	VPS26C	0.458936	1	21	0.339593	part1	5.15541	5.86433	3.37765	3.26096	3.98518	3.81701	3.45689	4.1613
ENST00000356348	ENSG00000196911	KPNA5	0.742705	1	20	0.339612	part1	2.56744	1.77055	0	0.197972	0.031168	1.97491	0.4149	3.22185
ENST00000511497	ENSG00000251432	AC108062.1	0.440124	1	19	0.339719	part1	0.711337	0.780936	0.52316	0.696078	0.502462	0.249886	0.691904	0.601526
ENST00000610260	ENSG00000273369	AC096586.2	0.469366	1	21	0.339781	part1	2.52016	2.45404	1.6864	2.21772	0.793589	1.55537	2.13202	2.44272
ENST00000611557	ENSG00000268606	MAGEA2	0.587762	1	20	0.339871	part1	1.16095	1.32592	0.431431	0.302541	0.952561	0.338851	0.370322	0.928892
ENST00000621738	ENSG00000278725	AC020765.4	0.907082	1	26	0.339887	part2	0.204265	0.396614	0	0.087171	0	0	0.2501	0
ENST00000472647	ENSG00000143156	NME7	0.576006	1	21	0.339933	part1	3.12895	3.36623	1.42936	2.00777	0.933417	2.40482	0	2.70933
ENST00000275072	ENSG00000146281	PM20D2	0.412717	1	19	0.339975	part1	9.9806	8.48216	8.83405	8.93036	7.83151	8.15291	8.02489	10.894
ENST00000642236	ENSG00000163781	TOPBP1	0.4403	1	20	0.340118	part1	2.59748	2.5821	0.890023	2.25365	2.51944	1.94854	2.09621	2.45732
ENST00000444489	ENSG00000235703	LINC00894	0.512769	1	19	0.340127	part1	0.711338	0.629928	0.717639	0.191116	0.147858	0.609465	0.321059	0.750022
ENST00000572113	ENSG00000103316	CRYM	0.564156	1	20	0.34016	part1	0.205034	0.104674	0.150754	0.080778	0.08124	0.093588	0.05923	0.29295
ENST00000518322	ENSG00000188343	FAM92A	0.586063	1	19	0.340323	part1	0.630177	0.389272	0.167872	0.69432	0	0.120236	0.325363	0.832153
ENST00000476911	ENSG00000137965	IFI44	0.632246	1	21	0.340351	part1	0.535591	0.488926	0.095954	0.242509	0.069547	0.18066	0.326602	0.549025
ENST00000503518	ENSG00000125388	GRK4	0.445199	1	19	0.340423	part1	2.1816	2.29769	1.73918	1.6014	1.31818	2.18467	1.14261	1.92909
ENST00000463004	ENSG00000131051	RBM39	0.393712	1	21	0.340427	part1	7.70196	7.52533	6.9767	6.72503	7.00318	6.92716	7.2078	7.39705
ENST00000308008	ENSG00000158987	RAPGEF6	0.855732	1	21	0.340459	part1	0.04238	0.052388	0	0	0	0.020969	0	0.029611
ENST00000492551	ENSG00000268869	ESPNP	1	1	30	0.340465	part2	0.048947	0.053791	0.021228	0	0	0	0.066853	0.040927
ENST00000617445	ENSG00000024862	CCDC28A	0.470073	1	21	0.340475	part1	4.24293	4.86255	3.27258	3.10886	3.13526	2.22404	2.30773	3.35622
ENST00000513154	ENSG00000152503	TRIM36	0.445754	1	21	0.340502	part1	3.06432	3.00643	2.15152	2.13402	1.75696	2.29743	2.84972	2.92855
ENST00000156109	ENSG00000068394	GPKOW	0.392616	1	21	0.340547	part1	15.7886	14.9813	14.7624	13.4154	14.5869	14.2928	14.666	15.5924
ENST00000613142	ENSG00000138018	SELENOI	0.840195	1	27	0.340578	part2	3.26002	0.00192	4.60983	0.00127	0.032314	2.72063	0.298822	6.30998
ENST00000504643	ENSG00000015479	MATR3	0.89988	1	21	0.340675	part1	31.2693	24.5132	0.007059	7.12139	1.58941	0.9373	0.556875	36.0037
ENST00000310776	ENSG00000175110	MRPS22	0.5987	1	20	0.340729	part1	0.238845	0.195361	0.137573	0.07214	0.014254	0.23866	0.007165	0.266676
ENST00000534898	ENSG00000100890	KIAA0391	0.792982	1	21	0.340751	part1	11.0775	11.6819	0	0.101199	0.033578	0	8.3521	9.74957
ENST00000613776	ENSG00000278540	ACACA	0.523885	1	21	0.340762	part1	0.442437	0.347597	0.015616	0.288259	0.299986	0.329219	0.246811	0.508241
ENST00000468425	ENSG00000130770	ATP5IF1	0.526201	1	21	0.340777	part1	1.1479	1.25911	0	0.736331	0.732449	0.911033	0.653127	0.96137
ENST00000525244	ENSG00000074266	EED	0.609976	1	21	0.340795	part1	0.949027	0.655747	0.598485	0.082293	0.526687	0.08997	0.483095	1.17987
ENST00000394264	ENSG00000187866	FAM122A	0.405122	1	20	0.340968	part1	3.81892	3.42962	3.76068	3.16107	3.09086	3.33414	3.09938	3.95158
ENST00000646674	ENSG00000103197	TSC2	0.642427	1	19	0.340987	part1	0.084515	0.14172	0.004942	0.064819	0.067984	4.2e-05	0.000112	0.021519
ENST00000464061	ENSG00000213753	CENPBD1P1	0.735023	1	21	0.341061	part1	1.73907	2.21425	0.203441	0.324021	0.087415	0.138229	1.08505	1.14556
ENST00000495554	ENSG00000160679	CHTOP	0.404479	1	20	0.341094	part1	4.34986	3.91864	3.76847	3.38847	4.21832	3.57674	3.82384	4.48409
ENST00000511647	ENSG00000077684	JADE1	0.481478	1	19	0.34113	part1	1.77944	1.6672	1.68438	1.7163	1.39798	0	0.818868	1.76958
ENST00000442419	ENSG00000174365	SNHG11	0.565515	1	20	0.34118	part1	0.898654	1.0644	0.507931	0.289062	0.818882	0.23103	0.176691	0.670805
ENST00000492780	ENSG00000178252	WDR6	0.430476	1	21	0.341248	part1	4.26193	3.98388	3.13047	3.48884	3.93528	2.92498	3.04369	4.24334
ENST00000646052	ENSG00000284959	AC007262.2	0.68818	1	19	0.341265	part1	0.035841	0.011086	0.016793	0.00406	0.026689	0	0	0.057997
ENST00000624153	ENSG00000280330	CU634019.7	0.620424	1	20	0.341555	part1	0.017185	0.007811	0.00593	0	0.012169	0.005884	0.006738	0.025218
ENST00000373542	ENSG00000067177	PHKA1	0.501824	1	21	0.341565	part1	2.77559	2.85112	0	2.05234	2.19848	2.19051	1.6256	2.49929
ENST00000624338	ENSG00000280123	AC023632.6	0.535439	1	21	0.341675	part1	0.95313	0.985323	0.551604	0.334592	0.398928	0.438977	0.696123	0.851026
ENST00000606164	ENSG00000234028	AC062029.1	0.476308	1	20	0.341721	part1	0.404929	0.431808	0.303069	0.30986	0.128211	0.186557	0.375047	0.348134
ENST00000642624	ENSG00000215301	DDX3X	1	1	27	0.341785	part2	0.105921	0.203884	0	0	0	0	0.110333	0
ENST00000366628	ENSG00000135778	NTPCR	0.508088	1	21	0.341814	part1	3.05644	3.1605	1.09865	1.0138	2.41031	2.58297	1.55132	2.72478
ENST00000563390	ENSG00000134419	RPS15A	0.428193	1	21	0.341852	part1	166.721	157.56	125.934	127.503	154.077	135.622	108.133	163.418
ENST00000403627	ENSG00000133193	FAM104A	0.421546	1	21	0.341872	part1	20.781	21.6429	18.3317	15.153	18.0078	16.5123	15.407	18.362
ENST00000482742	ENSG00000101901	ALG13	0.657255	1	20	0.341884	part1	6.22744	4.54397	4.6524	2.56663	2.2797	0	0	7.44357
ENST00000402714	ENSG00000196405	EVL	0.43365	1	19	0.341887	part1	1.62066	1.34907	1.17558	1.09996	1.32065	1.6445	0.950104	1.77051
ENST00000277082	ENSG00000148019	CEP78	0.631209	1	19	0.341908	part1	0.740626	0.202816	0.675231	0.009521	0.186765	0.38064	0.013386	1.22261
ENST00000356708	ENSG00000165629	ATP5F1C	0.398532	1	21	0.341909	part1	91.7856	88.2492	85.7813	75.7468	80.6226	75.6145	87.3836	88.4159
ENST00000445874	ENSG00000180581	SRP9P1	0.463977	1	19	0.341915	part1	19.684	24.1409	13.5685	16.4249	13.7757	11.8383	10.902	13.7448
ENST00000404666	ENSG00000163032	VSNL1	0.462526	1	21	0.341966	part1	0.226268	0.236568	0.072977	0.193273	0.198707	0.146317	0.157495	0.198733
ENST00000531894	ENSG00000196696	AC009022.1	0.509626	1	20	0.342039	part1	1.38656	1.20676	0.575359	1.25049	0.004162	0.966431	1.10414	1.4604
ENST00000441136	ENSG00000088970	KIZ	1	1	27	0.34204	part2	0.033836	0.064988	0	0	0	0	0.012682	0
ENST00000443374	ENSG00000226200	SGMS1-AS1	0.551453	1	21	0.342116	part1	0.429171	0.393158	0.298215	0.312298	0.175926	0	0.233846	0.432031
ENST00000572951	ENSG00000188176	SMTNL2	0.625066	1	21	0.342175	part1	0.508117	0.516201	0	0.250855	0.212205	0.285897	0.141708	0.460544
ENST00000417404	ENSG00000250462	LRRC37BP1	0.434707	1	21	0.342256	part1	3.62514	3.54307	2.91662	2.59507	2.59477	2.44248	3.2246	3.42357
ENST00000348462	ENSG00000136942	RPL35	0.391288	1	20	0.342271	part1	880.8	860.779	795.727	755.989	779.666	849.328	822.641	831.823
ENST00000370580	ENSG00000142867	BCL10	0.433866	1	21	0.342282	part1	10.9942	10.7815	8.5753	7.85183	7.37725	8.24823	9.85952	10.3444
ENST00000474760	ENSG00000132429	POPDC3	0.484342	1	21	0.342318	part1	3.64344	3.11366	1.95841	2.28156	2.42163	2.55951	2.11038	3.88623
ENST00000570526	ENSG00000188176	SMTNL2	0.584476	1	21	0.342456	part1	0.290344	0.265877	0.153691	0.209635	0.000547	0.142582	0.096225	0.291508
ENST00000584768	ENSG00000133313	CNDP2	0.710741	1	21	0.342485	part1	2.62668	3.00938	0.197697	0.304759	1.06851	1.36653	0.183791	2.0333
ENST00000438998	ENSG00000180822	PSMG4	0.389221	1	19	0.342486	part1	7.36691	6.68554	6.1045	6.65499	7.27511	7.09574	6.62397	7.45759
ENST00000446103	ENSG00000163939	PBRM1	0.681209	1	21	0.342498	part1	3.31122	2.58514	2.33323	1.33761	0	0.853451	0	3.7714
ENST00000582864	ENSG00000198265	HELZ	0.977885	1	29	0.342575	part2	0.169807	0.206168	0.000646	0.015668	0.000418	0.000537	0.23882	0.119603
ENST00000592247	ENSG00000131941	RHPN2	0.780445	1	20	0.342577	part1	0.702916	1.14277	0.052265	0.074526	0.259014	0.023551	0.167843	0.206063
ENST00000556492	ENSG00000139977	NAA30	0.428029	1	20	0.342605	part1	3.20756	2.64415	2.74438	2.53213	2.43873	2.47166	2.32363	3.51045
ENST00000543493	ENSG00000255566	AC135279.1	0.43918	1	19	0.342654	part1	0.463291	0.393566	0.402408	0.399345	0.361101	0.318518	0.245052	0.495111
ENST00000480032	ENSG00000136531	SCN2A	0.505805	1	21	0.34268	part1	0.271432	0.2805	0.078491	0.156908	0.234601	0.116229	0.187578	0.240055
ENST00000453074	ENSG00000089195	TRMT6	0.491709	1	21	0.342689	part1	3.05462	3.51467	1.75288	1.87967	1.84749	1.55976	2.17438	2.34429
ENST00000460560	ENSG00000157800	SLC37A3	0.490865	1	21	0.342715	part1	2.26308	2.25621	0.906944	1.72955	0.924593	2.0761	1.21188	2.084
ENST00000267163	ENSG00000139687	RB1	0.481426	1	21	0.342719	part1	11.5743	8.93267	6.57048	7.22404	6.8718	7.83294	7.87841	13.2648
ENST00000355112	ENSG00000197299	BLM	0.458157	1	21	0.342751	part1	6.32817	6.22635	4.69634	4.79473	1.96111	5.03874	5.34422	5.90827
ENST00000586569	ENSG00000141655	TNFRSF11A	0.592269	1	19	0.342815	part1	0.47209	0.741957	0.092336	0.394781	0.147758	0.135681	0.177402	0.162952
ENST00000462885	ENSG00000213442	RPL18AP3	0.405186	1	20	0.34282	part1	160.407	162.968	131.478	132.891	132.977	154.045	135.492	144.529
ENST00000313698	ENSG00000111271	ACAD10	0.632167	1	20	0.34292	part1	3.26362	4.0339	0.403311	1.28202	2.79646	0.548468	0.507319	2.21952
ENST00000643815	ENSG00000111642	CHD4	0.508148	1	20	0.342981	part1	1.58405	1.89439	0.955282	1.26312	0.669754	1.0859	0.496227	1.13996
ENST00000626198	ENSG00000281912	LINC01144	0.545091	1	20	0.34302	part1	0.328053	0.239743	0.247153	0.167096	0.102675	0.075859	0.205277	0.388472
ENST00000341463	ENSG00000139579	NABP2	0.542487	1	20	0.343056	part1	17.1922	14.4692	5.26029	2.31608	11.8661	16.9396	5.8829	18.4534
ENST00000642676	ENSG00000171456	ASXL1	0.628064	1	20	0.34316	part1	0.408532	0.490697	0.167433	0.145081	0.392434	0	0	0.291172
ENST00000564147	ENSG00000261469	AC020978.4	0.545766	1	21	0.343165	part1	0.47435	0.46106	0.22859	0.327503	0.416756	0.115126	0.062392	0.446768
ENST00000487321	ENSG00000163466	ARPC2	0.511706	1	20	0.343197	part1	0.829467	0.601548	0.523657	0.78989	0.237965	0.493633	0.261056	0.985765
ENST00000625632	ENSG00000242086	MUC20-OT1	0.595005	1	21	0.343201	part1	0.96183	1.0794	0.51298	0.480676	0.328407	0.258798	0.326634	0.761195
ENST00000262626	ENSG00000105707	HPN	0.58189	1	19	0.343239	part1	0.122733	0.164623	0.025113	0.028281	0.010298	0.08988	0.103286	0.070117
ENST00000632484	ENSG00000282393	AC016588.2	0.421248	1	19	0.343283	part1	0.878128	0.939836	0.731928	0.597079	0.569944	0.871158	0.744218	0.739962
ENST00000473176	ENSG00000092203	TOX4	0.822678	1	21	0.343295	part1	0.511823	0.382426	0.040559	0.209225	0.022117	0.00447	0.044962	0.596562
ENST00000558298	ENSG00000137815	RTF1	0.57029	1	19	0.343326	part1	0.219663	0.223256	0	0.221118	0.145803	0.115095	0	0.19679
ENST00000494282	ENSG00000146416	AIG1	0.440797	1	21	0.343366	part1	1.66226	1.59262	0.773582	1.43711	1.44977	1.12304	1.35783	1.58609
ENST00000550993	ENSG00000156802	ATAD2	0.997064	1	21	0.343397	part1	0.262681	0.257423	0.000693	0.000322	0.000444	0.000598	0.000195	0.244744
ENST00000625041	ENSG00000279088	AC022400.7	0.414731	1	19	0.343422	part1	9.00038	7.57692	6.61112	7.45314	8.07368	7.71216	7.13447	9.63051
ENST00000394806	ENSG00000155330	C16orf87	0.577265	1	21	0.343479	part1	0.210037	0.181767	0.070791	0.10077	0.153159	0.065511	0.0575	0.219595
ENST00000505117	ENSG00000138794	CASP6	0.996605	1	30	0.343522	part2	0.095576	0.074732	0.118527	0.000291	0.000404	0.000707	0.014852	0.107816
ENST00000374879	ENSG00000241697	TMEFF1	0.492171	1	21	0.343674	part1	1.95755	1.69573	1.0698	1.4067	0.750647	1.18025	1.46967	2.04257
ENST00000550986	ENSG00000139641	ESYT1	0.524744	1	20	0.34368	part1	0.64659	0.381749	0.199801	0.355877	0.353055	0.517636	0.277483	0.852932
ENST00000585435	ENSG00000104907	TRMT1	0.527087	1	19	0.343693	part1	0.324773	0.195429	0.003401	0.161146	0.397117	0.154093	0.131983	0.424649
ENST00000437806	ENSG00000020129	NCDN	0.464424	1	20	0.343748	part1	1.20292	1.22453	0.443703	1.15922	1.02804	0.80538	0.599111	1.07188
ENST00000518218	ENSG00000171530	TBCA	0.532113	1	20	0.343767	part1	0.495464	0.300259	0.237034	0.260489	0.344112	0.285641	0.139951	0.645454
ENST00000474147	ENSG00000153250	RBMS1	0.512731	1	21	0.343837	part1	0.427788	0.301743	0.274892	0.194391	0.17122	0.253247	0.288529	0.514528
ENST00000474380	ENSG00000091136	LAMB1	0.797256	1	20	0.343987	part1	5.91861	3.8522	0	0	0	4.37547	0	7.43499
ENST00000373750	ENSG00000149636	DSN1	0.592466	1	21	0.344208	part1	8.03812	9.09341	3.91309	3.42753	2.28651	3.92688	2.50923	6.2209
ENST00000381501	ENSG00000135605	TEC	0.428864	1	20	0.344225	part1	2.33061	2.16617	1.93933	2.22264	1.71368	1.61981	1.52108	2.27371
ENST00000475558	ENSG00000144736	SHQ1	0.870302	1	27	0.344228	part2	0.177128	0	0.257982	0	0.116819	0	0.011434	0.337338
ENST00000402314	ENSG00000144848	ATG3	0.47866	1	21	0.344254	part1	3.40165	3.20109	2.35397	2.66041	2.27579	2.02291	1.44906	3.27837
ENST00000382123	ENSG00000244242	IFITM10	0.503366	1	21	0.344534	part1	0.228631	0.215712	0.040156	0.192127	0.177953	0.091189	0.153196	0.219151
ENST00000444843	ENSG00000228897	AC012441.2	0.518667	1	19	0.344602	part1	0.174098	0.217723	0.077733	0.158588	0.120879	0.057672	0.053883	0.113293
ENST00000640451	ENSG00000042429	MED17	0.740223	1	27	0.34465	part2	6.47494	1.84862	10.0431	1.41533	0	9.36679	1.89325	10.4633
ENST00000493900	ENSG00000121579	NAA50	0.50798	1	19	0.344654	part1	10.5278	6.87342	7.5453	8.08789	6.26664	4.14944	3.5369	13.1446
ENST00000485407	ENSG00000188811	NHLRC3	0.459696	1	21	0.34466	part1	0.794945	0.718643	0.693766	0.667882	0.559504	0.460943	0.328693	0.792776
ENST00000447898	ENSG00000206195	DUXAP8	0.543203	1	20	0.344724	part1	1.6303	1.3478	1.3188	1.2171	1.44101	0	0	1.75108
ENST00000553389	ENSG00000165792	METTL17	0.458761	1	20	0.344863	part1	3.84366	4.34816	2.54288	2.23909	3.50314	2.70211	2.16191	2.95354
ENST00000366923	ENSG00000136628	EPRS	0.410347	1	21	0.344872	part1	54.6925	52.2185	46.8684	45.1818	42.2975	45.673	47.8639	51.6766
ENST00000294661	ENSG00000162642	C1orf52	0.409366	1	21	0.344956	part1	2.42675	2.35147	2.02015	2.07918	2.09315	1.8112	2.14622	2.25664
[truncated: 40,602 more rows]

## Sheet: Table S3
Table S3 29,244 periodic transcripts in MDA-MB-231 cells
[truncated: 29,245 more rows]

## Sheet: Table S4
Table S4 1280 periodic transctipts in the overlap of HeLa, HCT116, and MDA-MB-231 cells
[truncated: 1,281 more rows]

[truncated: 2 more sheets: Table S5, Table S6]
